# Supplementary material for: Multiple Selection Signatures in Farmed Atlantic Salmon Adapted to Different Environments Across Hemispheres
Source: Front Genet. 2019 Oct 1;10:901. doi: 10.3389/fgene.2019.00901 (PMC6786245; doi:10.3389/fgene.2019.00901)
Supplement: Supplementary file 1 [file Table_1.xlsx]

## Sheet: Table S1. LD by chromosomes
Table S1. Estimated chromosome length, number of SNPs and Linkage disequilibrium values (r2) in each chromosome and population of farmed Atlantic salmon.
CHR	SNPs number	LENGTH (Mb)	PopA	PopB	PopC	PopD
1	9873	159.02	0.11	0.06	0.06	0.1
2	2958	72.93	0.1	0.05	0.04	0.08
3	5108	92.29	0.08	0.05	0.04	0.09
4	3723	82.39	0.08	0.06	0.05	0.09
5	4893	80.49	0.08	0.05	0.05	0.08
6	4305	87.04	0.08	0.05	0.04	0.08
7	3456	58.2	0.08	0.05	0.05	0.08
8	1161	25.54	0.08	0.05	0.05	0.09
9	7216	141.71	0.12	0.05	0.06	0.1
10	6149	116.11	0.12	0.07	0.05	0.11
11	5040	93.84	0.1	0.06	0.06	0.09
12	4810	91.86	0.09	0.06	0.06	0.1
13	5644	107.75	0.09	0.07	0.06	0.11
14	5400	93.86	0.08	0.07	0.08	0.1
15	5594	103.84	0.11	0.07	0.06	0.11
16	4481	87.71	0.09	0.06	0.07	0.09
17	2512	57.54	0.07	0.05	0.06	0.1
18	4061	70.47	0.08	0.05	0.05	0.08
19	4717	82.97	0.12	0.08	0.09	0.1
20	4784	86.74	0.09	0.06	0.05	0.1
21	2794	57.96	0.08	0.05	0.05	0.08
22	3778	63.38	0.09	0.06	0.06	0.1
23	2878	49.85	0.08	0.05	0.05	0.08
24	2564	48.65	0.12	0.05	0.06	0.12
25	3165	51.48	0.1	0.06	0.06	0.1
26	1955	47.83	0.09	0.07	0.06	0.12
27	2636	43.94	0.08	0.05	0.04	0.08
28	1917	39.52	0.08	0.05	0.05	0.07
29	2744	42.39	0.11	0.05	0.04	0.08

## Sheet: Table S2. Regions iHS
Table S2. Regions with at least two SNPs above threshold, detected by |iHS|
Definition of columns:
(1) Chromosome in Atlantic salmon (2) Start of the region defined as above (First SNP position) (3) End of the region (Last SNP position)
(4) Region name (5) Maximum p-value in the region (6) FDR adjustment (7) Maximum |iHS| in the region (8) Number of SNPs in the region (9) Size in Mb of the region (10) Population
CHR	START	END	REGION	-log(p-value)	FDR	|iHS|	N SNPs	SIZE	POP
1	35662318	35684677	Region_1	3.9515	0.898602	3.8634	4	22.4	PopA
1	36351335	36405501	Region_2	3.2118	0.991776	3.4253	2	54.2	PopA
1	40728165	40728699	Region_3	3.9306	0.898602	3.8516	2	0.5	PopA
1	122083546	122097669	Region_4	3.0321	0.991776	3.3113	4	14.1	PopA
5	25918328	25932901	Region_5	3.9169	0.898602	3.8439	2	14.6	PopA
5	28372137	29065939	Region_6	4.2779	0.898602	4.0432	5	693.8	PopA
5	29574408	29842752	Region_7	4.9158	0.837202	4.3751	4	268.3	PopA
5	55278111	55732536	Region_8	4.2454	0.898602	4.0256	2	454.4	PopA
6	53298142	53323778	Region_9	3.2954	0.940126	3.4773	3	25.6	PopA
9	102892771	102911409	Region_10	3.1592	0.991776	3.3923	3	18.6	PopA
10	29286575	29679906	Region_11	3.736	0.940126	3.7405	3	393.3	PopA
10	62721641	62860721	Region_12	3.3148	0.940126	3.4892	2	139.1	PopA
10	63445569	63452198	Region_13	3.2236	0.991776	3.4327	2	6.6	PopA
10	79382450	79401333	Region_14	4.6374	0.837202	4.2331	3	18.9	PopA
10	92474772	92478631	Region_15	3.4742	0.940126	3.5861	2	3.9	PopA
10	105046861	105052761	Region_16	3.3034	0.940126	3.4822	2	5.9	PopA
12	70504169	70554228	Region_17	3.7145	0.940126	3.7281	2	50.1	PopA
13	14981989	15225838	Region_18	3.7841	0.940126	3.7683	3	243.8	PopA
14	19218483	19341578	Region_19	3.3301	0.940126	3.4987	5	123.1	PopA
14	24674586	25715785	Region_20	4.188	0.898602	3.9944	6	1041.2	PopA
14	56736246	57120611	Region_21	3.98	0.898602	3.8794	4	384.4	PopA
15	22773166	23073140	Region_22	4.0388	0.898602	3.9122	6	300	PopA
15	26014297	26253025	Region_23	3.3654	0.940126	3.5203	2	238.7	PopA
15	42984654	43005541	Region_24	3.3481	0.940126	3.5097	3	20.9	PopA
16	14829175	14833463	Region_25	3.1383	0.991776	3.3791	2	4.3	PopA
16	21673742	21882964	Region_26	3.5559	0.940126	3.635	2	209.2	PopA
22	29409742	29601861	Region_27	3.6695	0.940126	3.7018	7	192.1	PopA
1	55995699	56003301	Region_1	3.7914	0.985192	3.7725	2	7.6	PopB
1	63381907	63519535	Region_2	3.5006	0.985192	3.602	3	137.6	PopB
1	95895287	95964374	Region_3	3.5929	0.985192	3.6568	2	69.1	PopB
1	98490168	98568189	Region_4	3.7394	0.985192	3.7425	3	78	PopB
6	65448844	65496448	Region_5	3.8025	0.985192	3.7788	2	47.6	PopB
10	29948442	30759289	Region_6	3.347	0.985192	3.509	4	810.8	PopB
12	67854586	68236619	Region_7	3.0985	0.985192	3.3538	2	382	PopB
12	71810541	71833088	Region_8	3.1679	0.985192	3.3978	2	22.5	PopB
13	18782507	18938871	Region_9	3.1315	0.985192	3.3748	2	156.4	PopB
13	22110373	22139660	Region_10	3.371	0.985192	3.5237	3	29.3	PopB
13	27127510	28267153	Region_11	4.1737	0.985192	3.9866	10	1139.6	PopB
13	41965178	42139618	Region_12	3.8649	0.985192	3.8144	15	174.4	PopB
1	35676900	35684677	Region_1	3.5297	0.765253	3.6194	3	7.8	PopC
10	29907055	29967061	Region_2	3.5912	0.765253	3.6559	2	60	PopC
10	30471927	30759289	Region_3	3.3542	0.828261	3.5134	2	287.4	PopC
10	83695195	83695467	Region_4	3.5772	0.765253	3.6476	2	0.3	PopC
10	96365034	96597084	Region_5	3.2716	0.828261	3.4626	5	232.1	PopC
10	104686655	105233083	Region_6	4.3935	0.454095	4.1051	10	546.4	PopC
10	107544485	107633657	Region_7	4.0535	0.64836	3.9204	4	89.2	PopC
10	108930058	109288629	Region_8	3.7624	0.64836	3.7557	3	358.6	PopC
13	18347213	19365141	Region_9	3.7771	0.64836	3.7642	6	1017.9	PopC
13	22616029	22620592	Region_10	3.1496	0.836981	3.3862	2	4.6	PopC
14	15773232	15783219	Region_11	3.3313	0.828261	3.4994	2	10	PopC
16	6030690	6249119	Region_12	3.8867	0.64836	3.8268	3	218.4	PopC
16	9639027	10642304	Region_13	3.7427	0.64836	3.7444	5	1003.3	PopC
16	12985501	13367987	Region_14	3.8395	0.64836	3.7999	4	382.5	PopC
16	14071951	14921512	Region_15	4.9062	0.337197	4.3703	7	849.6	PopC
19	16762570	17099010	Region_16	3.7932	0.64836	3.7735	3	336.4	PopC
19	17814180	18048311	Region_17	3.877	0.64836	3.8213	4	234.1	PopC
19	26510295	26774029	Region_18	4.4423	0.454095	4.131	7	263.7	PopC
22	13551301	13713214	Region_19	3.323	0.828261	3.4943	3	161.9	PopC
22	16108465	17678398	Region_20	4.9676	0.337197	4.401	23	1569.9	PopC
22	21553029	22158359	Region_21	3.9096	0.64836	3.8398	6	605.3	PopC
22	31990298	32229258	Region_22	3.7337	0.64836	3.7392	3	239	PopC
24	23556922	23569665	Region_23	3.3369	0.828261	3.5028	4	12.7	PopC
1	21927165	22223821	Region_1	4.3375	0.136809	4.0752	3	296.7	PopD
1	27073043	27083445	Region_2	3.5217	0.231504	3.6146	3	10.4	PopD
1	28078859	28227035	Region_3	3.8531	0.210011	3.8078	2	148.2	PopD
1	36254384	36351335	Region_4	6.8581	0.0147142	5.267	2	97	PopD
1	39927590	39930017	Region_5	4.1559	0.167266	3.9768	2	2.4	PopD
1	40888307	40937560	Region_6	3.7099	0.210011	3.7254	2	49.3	PopD
1	41614861	41861851	Region_7	4.5496	0.111132	4.1874	2	247	PopD
1	43072856	43110537	Region_8	3.8887	0.205857	3.828	2	37.7	PopD
1	49549100	49575968	Region_9	3.662	0.214425	3.6975	2	26.9	PopD
1	50234894	50589928	Region_10	3.7358	0.210011	3.7404	3	355	PopD
1	51505677	51752334	Region_11	4.1263	0.167266	3.9606	3	246.7	PopD
1	55664718	56131355	Region_12	3.7168	0.210011	3.7294	4	466.6	PopD
1	57451430	57811304	Region_13	5.5208	0.0885207	4.6699	2	359.9	PopD
1	68853894	69050197	Region_14	4.3601	0.136809	4.0873	3	196.3	PopD
1	70878194	71171490	Region_15	4.3092	0.136809	4.06	3	293.3	PopD
1	111571640	111746839	Region_16	4.3943	0.135375	4.1056	4	175.2	PopD
1	118010990	118025308	Region_17	3.872	0.20754	3.8185	5	14.3	PopD
1	128914027	129037871	Region_18	4.6431	0.107088	4.2361	6	123.8	PopD
3	14583475	15060630	Region_19	4.0242	0.19611	3.9041	2	477.2	PopD
3	15973773	16282770	Region_20	3.2766	0.264979	3.4657	2	309	PopD
3	22626469	22657534	Region_21	3.5319	0.231504	3.6207	3	31.1	PopD
3	29477607	29893369	Region_22	3.1858	0.277314	3.409	3	415.8	PopD
3	31838910	31873539	Region_23	3.4761	0.236475	3.5873	2	34.6	PopD
3	34194889	34215574	Region_24	3.5986	0.229192	3.6602	2	20.7	PopD
4	33325303	33605572	Region_25	3.549	0.231504	3.6309	3	280.3	PopD
4	37129946	37141262	Region_26	3.8062	0.210011	3.7809	3	11.3	PopD
6	62885887	62924588	Region_27	3.5309	0.231504	3.6201	2	38.7	PopD
9	96859099	96978649	Region_28	3.4452	0.240821	3.5687	3	119.5	PopD
10	30291566	30484689	Region_29	4.7698	0.107088	4.3011	4	193.1	PopD
10	41126559	41188775	Region_30	3.5493	0.231504	3.631	2	62.2	PopD
10	63463477	63468277	Region_31	3.7267	0.210011	3.7351	3	4.8	PopD
10	71416276	71495525	Region_32	4.6088	0.107088	4.2183	2	79.2	PopD
10	72599053	72737550	Region_33	3.1914	0.277314	3.4125	2	138.5	PopD
10	75491398	75625163	Region_34	3.2452	0.272616	3.4462	2	133.8	PopD
10	78066603	78364826	Region_35	3.3681	0.248047	3.5219	2	298.2	PopD
10	79579226	79623002	Region_36	3.728	0.210011	3.7359	3	43.8	PopD
10	80280055	81084212	Region_37	4.9294	0.107088	4.3819	6	804.2	PopD
10	83621134	84353833	Region_38	4.8176	0.107088	4.3255	9	732.7	PopD
10	86726112	86764430	Region_39	4.1441	0.167266	3.9704	3	38.3	PopD
10	93572235	93962188	Region_40	4.9072	0.107088	4.3708	3	390	PopD
10	96344175	96376425	Region_41	4.7414	0.107088	4.2866	3	32.2	PopD
12	19785349	19800766	Region_42	3.9812	0.196391	3.8801	3	15.4	PopD
12	49235169	49252633	Region_43	3.3821	0.244122	3.5305	3	17.5	PopD
12	53402445	54250457	Region_44	5.2386	0.107088	4.5345	6	848	PopD
12	58603940	58860252	Region_45	3.6581	0.214425	3.6952	2	256.3	PopD
12	62519370	62994566	Region_46	3.4883	0.235477	3.5946	4	475.2	PopD
12	71214970	71217221	Region_47	3.5084	0.232088	3.6067	2	2.3	PopD
12	81798738	81810623	Region_48	3.655	0.214425	3.6934	3	11.9	PopD
13	14998846	15196522	Region_49	6.6012	0.0147142	5.1573	5	197.7	PopD
13	18553300	18762199	Region_50	3.5387	0.231504	3.6247	3	208.9	PopD
13	21489739	21900180	Region_51	3.4458	0.240821	3.5691	2	410.4	PopD
13	24546049	24805265	Region_52	3.9404	0.202005	3.8571	4	259.2	PopD
13	27656452	27713342	Region_53	4.6874	0.107088	4.2589	3	56.9	PopD
13	39183517	39332645	Region_54	3.4921	0.235477	3.5969	2	149.1	PopD
13	41231554	41783016	Region_55	3.4898	0.235477	3.5955	3	551.5	PopD
13	43580622	43654200	Region_56	3.8806	0.206212	3.8233	3	73.6	PopD
13	49668426	49702690	Region_57	3.5546	0.231504	3.6342	5	34.3	PopD
13	59613895	59617164	Region_58	3.4264	0.243121	3.5574	2	3.3	PopD
13	61242490	61546184	Region_59	3.8316	0.210011	3.7955	6	303.7	PopD
13	68108131	68114856	Region_60	4.6972	0.107088	4.264	2	6.7	PopD
13	73859121	74016792	Region_61	3.6985	0.211879	3.7188	3	157.7	PopD
13	100633107	100633592	Region_62	3.3153	0.254899	3.4895	2	0.5	PopD
14	4872467	5132290	Region_63	3.8483	0.210011	3.805	6	259.8	PopD
14	8208052	9149527	Region_64	5.1987	0.107088	4.5151	10	941.5	PopD
14	10010788	10065148	Region_65	3.3904	0.244122	3.5355	2	54.4	PopD
14	16294126	16439646	Region_66	4.3068	0.136809	4.0587	4	145.5	PopD
17	9595526	10650314	Region_67	4.7521	0.107088	4.2921	5	1054.8	PopD
20	60615832	60628858	Region_68	3.769	0.210011	3.7596	4	13	PopD
20	65640434	65642412	Region_69	4.0019	0.19611	3.8916	3	2	PopD
20	68909020	69016539	Region_70	4.4048	0.135375	4.1111	3	107.5	PopD
20	80375083	80387070	Region_71	3.5395	0.231504	3.6252	2	12	PopD
22	21581980	22080144	Region_72	4.1141	0.167266	3.9539	2	498.2	PopD
24	14785450	15447053	Region_73	4.6205	0.107088	4.2244	4	661.6	PopD
24	16282149	17380466	Region_74	4.4964	0.117045	4.1596	8	1098.3	PopD
24	23689693	24015913	Region_75	3.5469	0.231504	3.6296	3	326.2	PopD
24	24577538	26845034	Region_76	6.3462	0.0176449	5.0462	54	2267.5	PopD
24	31092587	32112152	Region_77	4.8023	0.107088	4.3177	7	1019.6	PopD
24	38342733	38499796	Region_78	4.247	0.14783	4.0264	5	157.1	PopD
26	8518404	8521734	Region_79	3.2869	0.262696	3.472	2	3.3	PopD
26	10443405	10494151	Region_80	3.4467	0.240821	3.5696	4	50.7	PopD
26	12305018	12346605	Region_81	3.2262	0.273573	3.4344	3	41.6	PopD
26	13058540	13687339	Region_82	4.7625	0.107088	4.2974	22	628.8	PopD
26	16421748	17399290	Region_83	3.9255	0.202122	3.8488	18	977.5	PopD

## Sheet: Table S3. Regions XPEHH
Table S3. Regions with at least two SNPs above threshold, detected by XPEHH.
Definition of columns:
(1) Chromosome in Atlantic salmon (2) Start of the region defined as above (First SNP position) (3) End of the region (Last SNP position)
(4) Region name (5) Maximum p-value in the region (6) FDR adjustment (7) Maximum XPEHH in the region (8) Number of SNPs in the region (9) Size in Mb of the region (10) Population pair for the analysis
CHR	START	END	REGION	-log(p-value)	FDR	XP-EHH	N SNPs	SIZE	Pops Pair
5	54825723	55732536	Region_1	3.6499	0.227175	-3.6904	12	906.8	PopB/PopA
9	3926205	4026195	Region_2	4.4259	0.21189	-4.1223	14	100	PopB/PopA
9	8922677	9254400	Region_3	3.6625	0.227175	-3.6977	12	331.7	PopB/PopA
9	10565174	10594851	Region_4	3.5019	0.233579	-3.6028	4	29.7	PopB/PopA
9	11161334	11550482	Region_5	3.7061	0.227175	-3.7231	13	389.1	PopB/PopA
9	14273828	14762829	Region_6	3.3023	0.233579	-3.4815	4	489	PopB/PopA
9	16195488	16258103	Region_7	4.0631	0.21189	-3.9257	10	62.6	PopB/PopA
9	18148050	18205556	Region_8	3.2578	0.233579	-3.454	3	57.5	PopB/PopA
9	19073620	19095240	Region_9	3.324	0.233579	-3.4949	5	21.6	PopB/PopA
9	21730905	21852576	Region_10	4.295	0.21189	-4.0524	12	121.7	PopB/PopA
9	22379380	23101106	Region_11	4.1494	0.21189	-3.9733	25	721.7	PopB/PopA
9	24142090	24440987	Region_12	3.0748	0.238346	-3.3387	6	298.9	PopB/PopA
9	25868241	27131374	Region_13	3.9334	0.21189	-3.8532	16	1263.1	PopB/PopA
9	96967993	96978649	Region_14	3.2354	0.233579	-3.4401	4	10.7	PopB/PopA
9	101786257	103293781	Region_15	5.2766	0.21189	-4.553	56	1507.5	PopB/PopA
9	105481682	106133511	Region_16	3.8204	0.227175	-3.789	24	651.8	PopB/PopA
9	111374458	111389059	Region_17	3.7985	0.227175	-3.7765	4	14.6	PopB/PopA
9	113910288	114187655	Region_18	5.4365	0.21189	-4.6298	30	277.4	PopB/PopA
9	114997862	115904242	Region_19	4.7511	0.21189	-4.2916	44	906.4	PopB/PopA
9	116713019	116761825	Region_20	3.4919	0.233579	-3.5968	2	48.8	PopB/PopA
9	117332582	117501106	Region_21	3.4216	0.233579	-3.5544	9	168.5	PopB/PopA
9	121138686	121387117	Region_22	3.2814	0.233579	-3.4686	8	248.4	PopB/PopA
9	131466192	131483782	Region_23	3.4204	0.233579	-3.5537	4	17.6	PopB/PopA
10	30448496	30471927	Region_24	3.1417	0.238346	-3.3812	3	23.4	PopB/PopA
10	72382266	72925951	Region_25	4.4692	0.21189	-4.1452	27	543.7	PopB/PopA
10	73828707	73898714	Region_26	3.2915	0.233579	-3.4749	12	70	PopB/PopA
10	74440030	74641506	Region_27	3.6661	0.227175	-3.6999	20	201.5	PopB/PopA
10	75602385	76574120	Region_28	3.974	0.21189	-3.8761	36	971.7	PopB/PopA
24	14393946	14793137	Region_29	3.9757	0.21189	-3.877	25	399.2	PopB/PopA
24	15815079	15837330	Region_30	3.3216	0.233579	-3.4934	3	22.3	PopB/PopA
24	17352687	17440709	Region_31	3.2333	0.233579	-3.4388	6	88	PopB/PopA
24	19681207	19694655	Region_32	3.6526	0.227175	-3.692	4	13.4	PopB/PopA
24	24340361	24862868	Region_33	4.1988	0.21189	-4.0003	14	522.5	PopB/PopA
24	38480824	38487268	Region_34	3.3904	0.233579	-3.5355	4	6.4	PopB/PopA
9	3674860	4026195	Region_1	5.0148	0.0172027	-4.4245	14	351.3	PopC/PopA			0.0172027
9	8919522	9581852	Region_2	3.8662	0.0491204	-3.8152	12	662.3	PopC/PopA			0.0491204
9	10349267	10594851	Region_3	3.747	0.0549942	-3.7469	8	245.6	PopC/PopA			#N/A
9	11161334	11559014	Region_4	4.823	0.018738	-4.3282	19	397.7	PopC/PopA			0.018738
9	21767289	22951518	Region_5	4.3234	0.0320567	-4.0677	43	1184.2	PopC/PopA			0.0320567
10	21092933	21104136	Region_6	3.655	0.0621671	-3.6934	2	11.2	PopC/PopA			#N/A
10	21739331	23180890	Region_7	5.3423	0.0120368	-4.5847	54	1441.6	PopC/PopA			0.0120368
10	24160722	26099914	Region_8	5.8281	0.0116766	-4.8132	127	1939.2	PopC/PopA			0.0116766
10	28741972	31140475	Region_9	6.324	0.0116766	-5.0365	153	2398.5	PopC/PopA			0.0116766
10	35643755	35903514	Region_10	4.5517	0.0254228	-4.1886	23	259.8	PopC/PopA			0.0254228
10	40839630	40850431	Region_11	3.1896	0.118808	-3.4114	4	10.8	PopC/PopA			#N/A
10	43085808	43295191	Region_12	3.7043	0.0577261	-3.7221	19	209.4	PopC/PopA			#N/A
10	65784554	66137423	Region_13	4.3384	0.0320041	-4.0757	7	352.9	PopC/PopA			0.0320041
10	71965185	72940632	Region_14	4.6257	0.0233695	-4.2271	48	975.4	PopC/PopA			0.0233695
10	73472292	74738689	Region_15	5.021	0.0172027	-4.4276	73	1266.4	PopC/PopA			0.0172027
10	75486036	76603903	Region_16	4.5013	0.0270315	-4.1621	65	1117.9	PopC/PopA			0.0270315
10	78014173	78504339	Region_17	3.4059	0.0855866	-3.5449	8	490.2	PopC/PopA			#N/A
10	79047307	79135224	Region_18	3.7464	0.0549942	-3.7465	7	87.9	PopC/PopA			#N/A
10	80280055	80828508	Region_19	4.4121	0.0295314	-4.115	22	548.5	PopC/PopA			0.0295314
10	83690640	83831519	Region_20	4.5202	0.0261336	-4.1721	12	140.9	PopC/PopA			0.0261336
15	19535059	19546175	Region_21	3.1601	0.123086	-3.3929	3	11.1	PopC/PopA			#N/A
29	16466994	16555749	Region_22	3.4904	0.0768645	-3.5959	5	88.8	PopC/PopA			#N/A
29	17872655	17878151	Region_23	3.0465	0.140526	-3.3205	2	5.5	PopC/PopA			#N/A
29	21744467	22122487	Region_24	3.386	0.0885579	-3.5329	9	378	PopC/PopA			#N/A
29	23211137	23538479	Region_25	3.1545	0.12364	-3.3894	6	327.3	PopC/PopA			#N/A
29	29060681	29073559	Region_26	3.1402	0.126093	-3.3803	3	12.9	PopC/PopA			#N/A
29	32549459	32560229	Region_27	3.8576	0.0491692	-3.8103	3	10.8	PopC/PopA			0.0491692
29	33707865	34079483	Region_28	3.1543	0.12364	-3.3892	6	371.6	PopC/PopA			#N/A
5	55731397	55732536	Region_1	3.2453	0.519271	-3.4462	2	1.1	PopD/PopA
5	56873613	56874557	Region_2	3.6226	0.400766	-3.6744	3	0.9	PopD/PopA
9	19350588	19351054	Region_3	3.2347	0.519271	-3.4397	2	0.5	PopD/PopA
9	21803625	21806202	Region_4	3.4045	0.458765	-3.5441	2	2.6	PopD/PopA
9	22381488	22394268	Region_5	3.1296	0.52558	-3.3736	3	12.8	PopD/PopA
9	23728364	24144245	Region_6	6.0912	0.0631138	-4.9328	15	415.9	PopD/PopA
9	25855315	26360780	Region_7	3.198	0.519271	-3.4167	5	505.5	PopD/PopA
9	101786257	101799811	Region_8	3.5413	0.428263	-3.6262	7	13.6	PopD/PopA
9	102940589	102950944	Region_9	3.7935	0.372799	-3.7736	4	10.4	PopD/PopA
9	113945673	113971425	Region_10	4.1556	0.334166	-3.9766	6	25.8	PopD/PopA
9	115001415	115201934	Region_11	3.8414	0.356007	-3.8011	15	200.5	PopD/PopA
9	115989995	115998459	Region_12	3.052	0.548617	-3.324	2	8.5	PopD/PopA
10	23060547	23081260	Region_13	3.6885	0.398287	-3.7129	7	20.7	PopD/PopA
10	25594047	25921860	Region_14	4.0647	0.334166	-3.9266	17	327.8	PopD/PopA
10	29907055	30489664	Region_15	4.4217	0.334166	-4.1201	64	582.6	PopD/PopA
10	35739735	35818391	Region_16	3.3519	0.463712	-3.512	4	78.7	PopD/PopA
10	102076409	102512335	Region_17	3.1865	0.522735	-3.4094	2	435.9	PopD/PopA
10	105705743	105733862	Region_18	4.3372	0.334166	-4.0751	4	28.1	PopD/PopA
11	21331248	21450051	Region_19	3.4394	0.458765	-3.5652	6	118.8	PopD/PopA
11	63111177	63169585	Region_20	3.3716	0.458765	-3.524	7	58.4	PopD/PopA
29	22393628	22685271	Region_21	3.7196	0.396249	-3.731	9	291.6	PopD/PopA
29	29060681	29073559	Region_22	3.1674	0.522735	-3.3974	3	12.9	PopD/PopA
29	34055496	34079483	Region_23	3.4167	0.458765	-3.5515	6	24	PopD/PopA
16	3564058	3808523	Region_1	5.0253	0.0172027	3.2964	13	244.5	PopC/PopA
16	4345514	4765204	Region_2	4.4036	0.0297289	3.2915	25	419.7	PopC/PopA
14	14636389	14654809	Region_1	3.872	0.343423	3.5093	3	18.4	PopD/PopA

## Sheet: Table S4. Regions Bayescan
Table S4. Regions with at least two SNPs above threshold, detected by Bayescan
Definition of columns:
(1) Chromosome in Atlantic salmon (2) Start of the region defined as above (First SNP position) (3) End of the region (Last SNP position)
(4) Region name (5) Maximum q-value in the region (6) Mean Posterior Probability (7) Mean Alpha (8) Mean FST
(9) Number of SNPs in the region (10) Size in Mb of the region (11) Population pair for the analysis
CHR	START	END	REGION	-log(p-value)	Mean PO	Mean Alpha	Mean FST	N SNPs	SIZE	Pops Pair
1	66642439	66648870	Region_1	3.0969	0.9979	1.622	0.1673	2	6.4	PopB/PopA
2	29553721	29561059	Region_2	1.7595	0.9537	1.3618	0.14	4	7.3	PopB/PopA
2	30615327	30862901	Region_3	1.9281	0.9544	1.3536	0.1394	2	247.6	PopB/PopA
2	48416445	48567681	Region_4	2.8239	0.9732	1.4463	0.1484	3	151.2	PopB/PopA
3	31874883	32217703	Region_5	2.2441	0.9808	1.4468	0.148	2	342.8	PopB/PopA
3	37023703	37052183	Region_6	3.699	0.9984	1.641	0.1695	2	28.5	PopB/PopA
4	10619642	10655281	Region_7	2.5376	0.9601	1.4118	0.1453	3	35.6	PopB/PopA
5	11553116	11556394	Region_8	3.0458	0.9599	1.4264	0.147	2	3.3	PopB/PopA
5	47250892	47494177	Region_9	2.7212	0.9858	1.4814	0.1518	8	243.3	PopB/PopA
5	55110390	55114338	Region_10	2.4089	0.9908	1.4883	0.1521	2	3.9	PopB/PopA
5	69864532	69865664	Region_11	2.7696	0.9955	1.5667	0.1608	2	1.1	PopB/PopA
7	53824902	53839042	Region_12	3.1549	0.9685	1.4741	0.1521	2	14.1	PopB/PopA
9	14419559	14427448	Region_13	1.8761	0.9518	1.3642	0.1406	2	7.9	PopB/PopA
9	22192894	22527645	Region_14	4	0.9813	1.5169	0.1562	4	334.8	PopB/PopA
9	30961027	30994613	Region_15	1.8239	0.9581	1.3867	0.1427	4	33.6	PopB/PopA
9	64563443	64692119	Region_16	1.9957	0.9568	1.3778	0.1417	2	128.7	PopB/PopA
9	117607867	117719031	Region_17	2.1427	0.9811	1.4626	0.1499	2	111.2	PopB/PopA
10	24766674	24797068	Region_18	2.3372	0.9874	1.4944	0.1533	5	30.4	PopB/PopA
10	36930040	36941999	Region_19	1.6696	0.9365	1.3504	0.1397	4	12	PopB/PopA
10	97002960	97012314	Region_20	2.5229	0.9935	1.5192	0.1558	2	9.4	PopB/PopA
11	76156405	76168022	Region_21	1.7122	0.9455	1.347	0.1388	2	11.6	PopB/PopA
12	22021952	22046739	Region_22	1.8041	0.9564	1.3811	0.1422	2	24.8	PopB/PopA
14	24497350	24572542	Region_23	2.0458	0.9708	1.4298	0.1469	2	75.2	PopB/PopA
14	48921551	48931687	Region_24	2.4685	0.9903	1.5208	0.156	3	10.1	PopB/PopA
15	40970611	41061674	Region_25	2.3768	0.9765	1.4537	0.1491	7	91.1	PopB/PopA
15	86418806	86424916	Region_26	2.1024	0.9532	1.3792	0.1422	2	6.1	PopB/PopA
22	6758070	7019937	Region_27	1.7077	0.9494	1.3527	0.1396	2	261.9	PopB/PopA
24	24381898	24529083	Region_28	2.0915	0.9525	1.3756	0.1418	6	147.2	PopB/PopA
29	11533873	11584218	Region_29	1.618	0.9382	1.317	0.1359	3	50.3	PopB/PopA
29	23820153	24379023	Region_30	3.301	0.9916	1.509	0.1545	10	558.9	PopB/PopA
29	25107616	25137079	Region_31	2.7212	0.9772	1.4656	0.1505	6	29.5	PopB/PopA
1	89242966	89243702	Region_1	1.7852	0.9613	1.4409	0.1266	2	0.7	PopC/PopA
1	122051774	122097669	Region_2	1.8125	0.9481	1.3895	0.1223	3	45.9	PopC/PopA
1	152911193	152927268	Region_3	2.7212	0.9789	1.5115	0.1326	3	16.1	PopC/PopA
2	21743330	22285719	Region_4	3.2218	0.9948	1.5931	0.1395	4	542.4	PopC/PopA
2	24203593	24203644	Region_5	3	0.9975	1.6201	0.1423	2	0.1	PopC/PopA
2	27316859	27731651	Region_6	3.1549	0.9648	1.4893	0.1311	2	414.8	PopC/PopA
2	30394158	31352454	Region_7	3.3979	0.9911	1.5205	0.1326	5	958.3	PopC/PopA
2	48547607	48567681	Region_8	2.4685	0.9749	1.4484	0.1268	2	20.1	PopC/PopA
2	52533041	53054467	Region_9	2.3279	0.9727	1.4183	0.1239	3	521.4	PopC/PopA
2	69206072	69622942	Region_10	4	0.9946	1.6082	0.1409	2	416.9	PopC/PopA
5	27202709	27316820	Region_11	2.1308	0.949	1.3775	0.121	4	114.1	PopC/PopA
5	51463217	51509891	Region_12	2.5528	0.9848	1.4976	0.1312	2	46.7	PopC/PopA
5	52915411	53613743	Region_13	3.3979	0.9876	1.5607	0.1369	5	698.3	PopC/PopA
5	54546929	56028493	Region_14	2.8539	0.9866	1.5097	0.132	9	1481.6	PopC/PopA
5	56609057	56905166	Region_15	1.752	0.9552	1.3862	0.1216	2	296.1	PopC/PopA
5	59616884	59678559	Region_16	3.3979	0.9555	1.4573	0.1284	4	61.7	PopC/PopA
7	36912681	36929503	Region_17	2.3979	0.9908	1.5425	0.1351	2	16.8	PopC/PopA
9	23368019	23368502	Region_18	1.7799	0.9568	1.3998	0.1228	2	0.5	PopC/PopA
9	30961027	30994613	Region_19	2.8861	0.9962	1.6091	0.1412	4	33.6	PopC/PopA
9	64357948	64488425	Region_20	2.6383	0.9885	1.5081	0.1319	3	130.5	PopC/PopA
9	132455377	132461896	Region_21	2.1549	0.9785	1.4855	0.1301	2	6.5	PopC/PopA
10	24766674	24786798	Region_22	1.6757	0.9333	1.3533	0.1194	2	20.1	PopC/PopA
12	40227320	40233266	Region_23	2.0655	0.9719	1.42	0.1241	3	5.9	PopC/PopA
13	25691366	25715347	Region_24	4	0.9884	1.6778	0.1487	2	24	PopC/PopA
13	36720360	36743020	Region_25	2.5686	0.9871	1.522	0.1332	2	22.7	PopC/PopA
14	30357141	30357473	Region_26	1.9101	0.969	1.4183	0.124	3	0.3	PopC/PopA
15	63184843	63189065	Region_27	2.0655	0.9762	1.4282	0.1245	2	4.2	PopC/PopA
24	13505802	13558984	Region_28	1.719	0.946	1.3502	0.1187	5	53.2	PopC/PopA
29	23852604	24289616	Region_29	2.8861	0.9644	1.4134	0.1238	12	437	PopC/PopA
1	52068911	52137934	Region_1	2.3665	0.9742	1.3842	0.2014	2	69	PopD/PopA
1	73501235	73511986	Region_2	1.7496	0.9439	1.2946	0.1894	2	10.8	PopD/PopA
1	79360977	79369856	Region_3	2.4685	0.9603	1.3317	0.1936	2	8.9	PopD/PopA
1	134725849	134729776	Region_4	1.8041	0.959	1.322	0.1924	3	3.9	PopD/PopA
3	1316421	1317893	Region_5	3.3979	0.9989	1.5579	0.2267	3	1.5	PopD/PopA
6	67199423	67203484	Region_6	1.7033	0.9494	1.309	0.1912	2	4.1	PopD/PopA
9	4536926	4590569	Region_7	3.699	0.9993	1.576	0.2297	4	53.6	PopD/PopA
9	18794619	18799776	Region_8	1.5436	0.9267	1.2688	0.1865	2	5.2	PopD/PopA
9	22080850	22146356	Region_9	2.8861	0.9865	1.4318	0.2079	9	65.5	PopD/PopA
9	23972231	24455029	Region_10	2.1367	0.9755	1.3856	0.2015	2	482.8	PopD/PopA
9	60183795	60583442	Region_11	2.4437	0.9784	1.3967	0.2026	2	399.6	PopD/PopA
9	72495845	72512684	Region_12	2	0.973	1.3551	0.1964	2	16.8	PopD/PopA
9	84229138	85051608	Region_13	3.699	0.9789	1.4369	0.2093	6	822.5	PopD/PopA
9	102940589	102953990	Region_14	1.7932	0.9515	1.3174	0.1923	2	13.4	PopD/PopA
9	132455377	132461896	Region_15	2.5229	0.988	1.4386	0.209	2	6.5	PopD/PopA
9	141700047	141700106	Region_16	2.9586	0.9652	1.3889	0.2024	2	0.1	PopD/PopA
10	15228069	15234414	Region_17	1.9136	0.9681	1.342	0.195	2	6.3	PopD/PopA
10	16795702	16992521	Region_18	1.7077	0.9504	1.3006	0.19	2	196.8	PopD/PopA
10	65050248	65162710	Region_19	1.7721	0.9458	1.2967	0.1893	2	112.5	PopD/PopA
11	76971988	77026405	Region_20	2.3279	0.9575	1.3277	0.1935	7	54.4	PopD/PopA
12	29561084	29567026	Region_21	1.6021	0.9398	1.2858	0.1884	2	5.9	PopD/PopA
12	47342187	47352897	Region_22	2.8539	0.9967	1.4956	0.2169	2	10.7	PopD/PopA
12	59880301	59909232	Region_23	1.8761	0.9548	1.3299	0.194	3	28.9	PopD/PopA
12	60552450	60566255	Region_24	1.9547	0.97	1.359	0.1976	2	13.8	PopD/PopA
14	28094905	28343120	Region_25	3.0458	0.9752	1.39	0.2021	4	248.2	PopD/PopA
15	57937935	57986781	Region_26	2.7696	0.9789	1.3946	0.2023	5	48.8	PopD/PopA
18	5444940	5450839	Region_27	1.6234	0.935	1.2716	0.1862	3	5.9	PopD/PopA
18	5952068	6224175	Region_28	2.2147	0.9763	1.3702	0.1989	3	272.1	PopD/PopA
18	8060058	8557229	Region_29	1.8097	0.9548	1.3137	0.1915	2	497.2	PopD/PopA
18	16716818	16751940	Region_30	1.7167	0.9521	1.2972	0.1891	2	35.1	PopD/PopA
18	64503159	64648197	Region_31	3	0.9869	1.4501	0.2109	2	145	PopD/PopA
20	17158525	17477234	Region_32	3.699	0.9935	1.4955	0.2174	10	318.7	PopD/PopA
25	22716335	22760611	Region_33	2.8861	0.9741	1.3758	0.1997	6	44.3	PopD/PopA
25	32866484	33056775	Region_34	2.1427	0.9769	1.379	0.2002	2	190.3	PopD/PopA
25	38351034	38355710	Region_35	3.5229	0.9993	1.6207	0.2372	2	4.7	PopD/PopA
29	715960	735622	Region_36	1.8761	0.9397	1.2812	0.1874	6	19.7	PopD/PopA
29	23862321	23866053	Region_37	2.699	0.9775	1.3906	0.2016	2	3.7	PopD/PopA
29	29512586	29536346	Region_38	2.6576	0.9798	1.3957	0.2023	3	23.8	PopD/PopA

## Sheet: Table S5. Genes iHS
Table S5. Genes identified by iHS using Atlantic salmon annotation (GCF_000233375.1).
Definition of columns:
(1) Chromosome in Atlantic salmon (2) Start of the region (First SNP position) (3) End of the region (Last SNP position)
(4) Maximum p-value in the region (5) FDR adjustment (6) Maximum |iHS| in the region (7) Number of SNPs in the region (8) Population (9) Name of region (10) Gene Name in Atlantic salmon (11) Gene Name in zebra fish
* Indicates genes with false discovery rate (FDR) adjustment < 0,05
CHR	START	END	-log(p-value)	FDR	Max |iHS|	N SNPS	POP	REGION Name	Gene Name Atlantic salmon	Gene Name Zebrafish
1	21927165	22223821	4.3375	0.136809	4.0752	3	PopD	Region_1_iHS_PopD	LOC106583758	ANKRD34A
1	21927165	22223821	4.3375	0.136809	4.0752	3	PopD	Region_1_iHS_PopD	LOC106582020	zfyve19
1	21927165	22223821	4.3375	0.136809	4.0752	3	PopD	Region_1_iHS_PopD	LOC106582390	srp14
1	21927165	22223821	4.3375	0.136809	4.0752	3	PopD	Region_1_iHS_PopD	LOC106583826	pld3
1	21927165	22223821	4.3375	0.136809	4.0752	3	PopD	Region_1_iHS_PopD	LOC106582108	bub1bb
1	21927165	22223821	4.3375	0.136809	4.0752	3	PopD	Region_1_iHS_PopD	pp14b	CABZ01062995.1
1	21927165	22223821	4.3375	0.136809	4.0752	3	PopD	Region_1_iHS_PopD	spit1	CABZ01062996.1
1	21927165	22223821	4.3375	0.136809	4.0752	3	PopD	Region_1_iHS_PopD	LOC106582340	xgb
1	21927165	22223821	4.3375	0.136809	4.0752	3	PopD	Region_1_iHS_PopD	LOC106582486	CEP170B
1	21927165	22223821	4.3375	0.136809	4.0752	3	PopD	Region_1_iHS_PopD	LOC106582637	akt3a
1	21927165	22223821	4.3375	0.136809	4.0752	3	PopD	Region_1_iHS_PopD	LOC106582172	PLEKHG3
1	21927165	22223821	4.3375	0.136809	4.0752	3	PopD	Region_1_iHS_PopD	LOC106581963	pak6b
1	28078859	28227035	3.8531	0.210011	3.8078	2	PopD	Region_3_iHS_PopD	eif5	eif5
1	28078859	28227035	3.8531	0.210011	3.8078	2	PopD	Region_3_iHS_PopD	LOC106586342	si:dkey-196h17.9
1	28078859	28227035	3.8531	0.210011	3.8078	2	PopD	Region_3_iHS_PopD	klc1	klc1a
1	28078859	28227035	3.8531	0.210011	3.8078	2	PopD	Region_3_iHS_PopD	apopt1	apopt1
1	28078859	28227035	3.8531	0.210011	3.8078	2	PopD	Region_3_iHS_PopD	bag5	bag5
1	28078859	28227035	3.8531	0.210011	3.8078	2	PopD	Region_3_iHS_PopD	trmt61a	trmt61a
1	28078859	28227035	3.8531	0.210011	3.8078	2	PopD	Region_3_iHS_PopD	ckb	ckbb
1	28078859	28227035	3.8531	0.210011	3.8078	2	PopD	Region_3_iHS_PopD	tnfaip2	tnfaip2b
1	28078859	28227035	3.8531	0.210011	3.8078	2	PopD	Region_3_iHS_PopD	mark3	mark3b
1	35662318	35684677	3.9515	0.898602	3.8634	4	PopA	Region_1_iHS_PopA	mipol1	mipol1
1	35676900	35684677	3.5297	0.765253	3.6194	3	PopC	Region_1_iHS_PopC	mipol1	mipol1
1	36254384	36351335	6.8581	0.0147142	5.267	2	PopD	Region_4_iHS_PopD	haus2*	si:dkey-170l10.1*
1	36254384	36351335	6.8581	0.0147142	5.267	2	PopD	Region_4_iHS_PopD	hipl1*	hhipl1*
1	36254384	36351335	6.8581	0.0147142	5.267	2	PopD	Region_4_iHS_PopD	LOC106602308*	mgaa*
1	36254384	36351335	6.8581	0.0147142	5.267	2	PopD	Region_4_iHS_PopD	LOC106602312*	tyro3*
1	36254384	36351335	6.8581	0.0147142	5.267	2	PopD	Region_4_iHS_PopD	LOC106602325*	ccdc85ca*
1	36254384	36351335	6.8581	0.0147142	5.267	2	PopD	Region_4_iHS_PopD	LOC106602319*	lrrc57*
1	36351335	36405501	3.2118	0.991776	3.4253	2	PopA	Region_2_iHS_PopA	LOC106602325	ccdc85ca
1	40728165	40728699	3.9306	0.898602	3.8516	2	PopA	Region_3_iHS_PopA	pax9	pax9
1	40888307	40937560	3.7099	0.210011	3.7254	2	PopD	Region_6_iHS_PopD	LOC106603767	hadhab
1	40888307	40937560	3.7099	0.210011	3.7254	2	PopD	Region_6_iHS_PopD	LOC106603776	rps6ka5
1	41614861	41861851	4.5496	0.111132	4.1874	2	PopD	Region_7_iHS_PopD	fuca2	fuca2
1	41614861	41861851	4.5496	0.111132	4.1874	2	PopD	Region_7_iHS_PopD	LOC106603854	rab32a
1	41614861	41861851	4.5496	0.111132	4.1874	2	PopD	Region_7_iHS_PopD	LOC100194722	CABZ01084503.1
1	41614861	41861851	4.5496	0.111132	4.1874	2	PopD	Region_7_iHS_PopD	LOC106603468	sash1a
1	41614861	41861851	4.5496	0.111132	4.1874	2	PopD	Region_7_iHS_PopD	LOC106603413	grm1b
1	41614861	41861851	4.5496	0.111132	4.1874	2	PopD	Region_7_iHS_PopD	shprh	shprh
1	41614861	41861851	4.5496	0.111132	4.1874	2	PopD	Region_7_iHS_PopD	LOC106603407	si:dkeyp-110a12.4
1	41614861	41861851	4.5496	0.111132	4.1874	2	PopD	Region_7_iHS_PopD	LOC106603381	si:ch73-242m19.1
1	41614861	41861851	4.5496	0.111132	4.1874	2	PopD	Region_7_iHS_PopD	LOC106603355	lace1a
1	41614861	41861851	4.5496	0.111132	4.1874	2	PopD	Region_7_iHS_PopD	LOC106603443	stxbp5b
1	41614861	41861851	4.5496	0.111132	4.1874	2	PopD	Region_7_iHS_PopD	LOC106603398	fbxo30a
1	49549100	49575968	3.662	0.214425	3.6975	2	PopD	Region_9_iHS_PopD	cssa01h7orf72	BX510946.1
1	50234894	50589928	3.7358	0.210011	3.7404	3	PopD	Region_10_iHS_PopD	LOC106604905	si:ch211-214e3.5
1	50234894	50589928	3.7358	0.210011	3.7404	3	PopD	Region_10_iHS_PopD	LOC106604898	btaf1
1	50234894	50589928	3.7358	0.210011	3.7404	3	PopD	Region_10_iHS_PopD	blnk	blnk
1	50234894	50589928	3.7358	0.210011	3.7404	3	PopD	Region_10_iHS_PopD	LOC106604870	cpeb3
1	50234894	50589928	3.7358	0.210011	3.7404	3	PopD	Region_10_iHS_PopD	LOC106605322	polm
1	51505677	51752334	4.1263	0.167266	3.9606	3	PopD	Region_11_iHS_PopD	LOC106604996	valopa
1	51505677	51752334	4.1263	0.167266	3.9606	3	PopD	Region_11_iHS_PopD	LOC106605004	nkx6.2
1	51505677	51752334	4.1263	0.167266	3.9606	3	PopD	Region_11_iHS_PopD	LOC106605012	inpp5l
1	55995699	56003301	3.7914	0.985192	3.7725	2	PopB	Region_1_iHS_PopB	LOC106606370	COL13A1
1	55664718	56131355	3.7168	0.210011	3.7294	4	PopD	Region_12_iHS_PopD	calhm3	calhm3
1	55664718	56131355	3.7168	0.210011	3.7294	4	PopD	Region_12_iHS_PopD	LOC106606289	fbxw4
1	55664718	56131355	3.7168	0.210011	3.7294	4	PopD	Region_12_iHS_PopD	LOC106606324	zgc:175214
1	55664718	56131355	3.7168	0.210011	3.7294	4	PopD	Region_12_iHS_PopD	LOC106606339	hells
1	55664718	56131355	3.7168	0.210011	3.7294	4	PopD	Region_12_iHS_PopD	LOC106608672	CABZ01065679.1
1	55664718	56131355	3.7168	0.210011	3.7294	4	PopD	Region_12_iHS_PopD	LOC106606477	h2afy2
1	55664718	56131355	3.7168	0.210011	3.7294	4	PopD	Region_12_iHS_PopD	LOC106606294	pcgf6
1	55664718	56131355	3.7168	0.210011	3.7294	4	PopD	Region_12_iHS_PopD	LOC106606354	si:ch211-250c4.4
1	55664718	56131355	3.7168	0.210011	3.7294	4	PopD	Region_12_iHS_PopD	LOC106606370	COL13A1
1	57451430	57811304	5.5208	0.0885207	4.6699	2	PopD	Region_13_iHS_PopD	rpac1	polr1c
1	57451430	57811304	5.5208	0.0885207	4.6699	2	PopD	Region_13_iHS_PopD	LOC106606755	si:ch211-223p8.8
1	57451430	57811304	5.5208	0.0885207	4.6699	2	PopD	Region_13_iHS_PopD	LOC106606765	si:dkey-191g9.7
1	57451430	57811304	5.5208	0.0885207	4.6699	2	PopD	Region_13_iHS_PopD	LOC106606775	si:dkey-191g9.5
1	57451430	57811304	5.5208	0.0885207	4.6699	2	PopD	Region_13_iHS_PopD	LOC106606783	si:ch211-51a6.2
1	57451430	57811304	5.5208	0.0885207	4.6699	2	PopD	Region_13_iHS_PopD	LOC106606791	zswim8
1	57451430	57811304	5.5208	0.0885207	4.6699	2	PopD	Region_13_iHS_PopD	LOC106606834	ndst2a
1	63381907	63519535	3.5006	0.985192	3.602	3	PopB	Region_2_iHS_PopB	nkx1-2	nkx1.2la
1	63381907	63519535	3.5006	0.985192	3.602	3	PopB	Region_2_iHS_PopB	fam53b	fam53b
1	68853894	69050197	4.3601	0.136809	4.0873	3	PopD	Region_14_iHS_PopD	rtn10	rtn4a
1	68853894	69050197	4.3601	0.136809	4.0873	3	PopD	Region_14_iHS_PopD	LOC106608004	EML5
1	68853894	69050197	4.3601	0.136809	4.0873	3	PopD	Region_14_iHS_PopD	LOC106608059	sptbn1
1	70878194	71171490	4.3092	0.136809	4.06	3	PopD	Region_15_iHS_PopD	LOC106608423	rps24
1	70878194	71171490	4.3092	0.136809	4.06	3	PopD	Region_15_iHS_PopD	LOC106608826	plppr4b
1	70878194	71171490	4.3092	0.136809	4.06	3	PopD	Region_15_iHS_PopD	LOC106608436	ppa1b
1	70878194	71171490	4.3092	0.136809	4.06	3	PopD	Region_15_iHS_PopD	LOC106608462	eif4ebp2
1	70878194	71171490	4.3092	0.136809	4.06	3	PopD	Region_15_iHS_PopD	LOC106608453	sar1ab
1	70878194	71171490	4.3092	0.136809	4.06	3	PopD	Region_15_iHS_PopD	LOC106608494	dnajb12a
1	70878194	71171490	4.3092	0.136809	4.06	3	PopD	Region_15_iHS_PopD	trmt2b	trmt2b
1	70878194	71171490	4.3092	0.136809	4.06	3	PopD	Region_15_iHS_PopD	LOC106608500	scdb
1	70878194	71171490	4.3092	0.136809	4.06	3	PopD	Region_15_iHS_PopD	LOC106608472	spock2
1	70878194	71171490	4.3092	0.136809	4.06	3	PopD	Region_15_iHS_PopD	LOC106608511	wnt8b
1	95895287	95964374	3.5929	0.985192	3.6568	2	PopB	Region_3_iHS_PopB	rbfox3	rbfox3a
1	98490168	98568189	3.7394	0.985192	3.7425	3	PopB	Region_4_iHS_PopB	LOC106611804	si:ch211-121a2.2
1	98490168	98568189	3.7394	0.985192	3.7425	3	PopB	Region_4_iHS_PopB	kat6b	kat6b
1	98490168	98568189	3.7394	0.985192	3.7425	3	PopB	Region_4_iHS_PopB	LOC106611756	dusp13a
1	111571640	111746839	4.3943	0.135375	4.1056	4	PopD	Region_16_iHS_PopD	LOC106561792	fstb
1	111571640	111746839	4.3943	0.135375	4.1056	4	PopD	Region_16_iHS_PopD	LOC106561814	mocs2
1	111571640	111746839	4.3943	0.135375	4.1056	4	PopD	Region_16_iHS_PopD	LOC106561807	itga2.2
1	111571640	111746839	4.3943	0.135375	4.1056	4	PopD	Region_16_iHS_PopD	LOC106561827	GOLPH3 (1 of many)
1	111571640	111746839	4.3943	0.135375	4.1056	4	PopD	Region_16_iHS_PopD	tcp4	sub1a
1	111571640	111746839	4.3943	0.135375	4.1056	4	PopD	Region_16_iHS_PopD	LOC106561820	itga1
1	118010990	118025308	3.872	0.20754	3.8185	5	PopD	Region_17_iHS_PopD	mrps18c	mrps18c
1	118010990	118025308	3.872	0.20754	3.8185	5	PopD	Region_17_iHS_PopD	fam175a	fam175a
1	118010990	118025308	3.872	0.20754	3.8185	5	PopD	Region_17_iHS_PopD	LOC106563626	helq
1	122083546	122097669	3.0321	0.991776	3.3113	4	PopA	Region_4_iHS_PopA	LOC106565090	UNC13B
1	128914027	129037871	4.6431	0.107088	4.2361	6	PopD	Region_18_iHS_PopD	LOC106566868	wbp1
1	128914027	129037871	4.6431	0.107088	4.2361	6	PopD	Region_18_iHS_PopD	LOC106566842	pax8
1	128914027	129037871	4.6431	0.107088	4.2361	6	PopD	Region_18_iHS_PopD	LOC106566832	dido1
1	128914027	129037871	4.6431	0.107088	4.2361	6	PopD	Region_18_iHS_PopD	LOC106566806	psd3l
1	128914027	129037871	4.6431	0.107088	4.2361	6	PopD	Region_18_iHS_PopD	LOC106566797	CABZ01115396.1
3	14583475	15060630	4.0242	0.19611	3.9041	2	PopD	Region_19_iHS_PopD	LOC106599079	apc2
3	14583475	15060630	4.0242	0.19611	3.9041	2	PopD	Region_19_iHS_PopD	LOC106599081	si:dkey-181m9.8
3	14583475	15060630	4.0242	0.19611	3.9041	2	PopD	Region_19_iHS_PopD	LOC106598767	otol1b
3	14583475	15060630	4.0242	0.19611	3.9041	2	PopD	Region_19_iHS_PopD	LOC106599082	si:ch211-57m13.1
3	14583475	15060630	4.0242	0.19611	3.9041	2	PopD	Region_19_iHS_PopD	LOC106599199	pdca
3	14583475	15060630	4.0242	0.19611	3.9041	2	PopD	Region_19_iHS_PopD	ppm1l	ppm1la
3	14583475	15060630	4.0242	0.19611	3.9041	2	PopD	Region_19_iHS_PopD	LOC106599076	CABZ01085971.1
3	14583475	15060630	4.0242	0.19611	3.9041	2	PopD	Region_19_iHS_PopD	LOC106599197	CABZ01050166.1
3	14583475	15060630	4.0242	0.19611	3.9041	2	PopD	Region_19_iHS_PopD	LOC106599084	tal1
3	14583475	15060630	4.0242	0.19611	3.9041	2	PopD	Region_19_iHS_PopD	LOC106599085	si:ch211-13f8.1
3	14583475	15060630	4.0242	0.19611	3.9041	2	PopD	Region_19_iHS_PopD	LOC106599087	rc3h1b
3	14583475	15060630	4.0242	0.19611	3.9041	2	PopD	Region_19_iHS_PopD	LOC106599198	ackr4a
3	14583475	15060630	4.0242	0.19611	3.9041	2	PopD	Region_19_iHS_PopD	LOC106599092	myrip
3	14583475	15060630	4.0242	0.19611	3.9041	2	PopD	Region_19_iHS_PopD	LOC106599090	plxdc2
3	14583475	15060630	4.0242	0.19611	3.9041	2	PopD	Region_19_iHS_PopD	LOC106599093	arpc5b
3	14583475	15060630	4.0242	0.19611	3.9041	2	PopD	Region_19_iHS_PopD	LOC106599098	ptgs2a
3	14583475	15060630	4.0242	0.19611	3.9041	2	PopD	Region_19_iHS_PopD	LOC106599100	tpra
3	14583475	15060630	4.0242	0.19611	3.9041	2	PopD	Region_19_iHS_PopD	LOC106599096	pla2g4aa
3	15973773	16282770	3.2766	0.264979	3.4657	2	PopD	Region_20_iHS_PopD	LOC106599156	lrrc53
3	15973773	16282770	3.2766	0.264979	3.4657	2	PopD	Region_20_iHS_PopD	cryz	cryz
3	15973773	16282770	3.2766	0.264979	3.4657	2	PopD	Region_20_iHS_PopD	LOC106599206	lhx8a
3	15973773	16282770	3.2766	0.264979	3.4657	2	PopD	Region_20_iHS_PopD	LOC106599210	penka
3	15973773	16282770	3.2766	0.264979	3.4657	2	PopD	Region_20_iHS_PopD	LOC106599146	abcd3a
3	15973773	16282770	3.2766	0.264979	3.4657	2	PopD	Region_20_iHS_PopD	LOC106599145	eps15
3	15973773	16282770	3.2766	0.264979	3.4657	2	PopD	Region_20_iHS_PopD	LOC106599148	calr
3	15973773	16282770	3.2766	0.264979	3.4657	2	PopD	Region_20_iHS_PopD	mrpl37	mrpl37
3	15973773	16282770	3.2766	0.264979	3.4657	2	PopD	Region_20_iHS_PopD	LOC106599151	acot11a
3	15973773	16282770	3.2766	0.264979	3.4657	2	PopD	Region_20_iHS_PopD	fam151a	fam151a
3	15973773	16282770	3.2766	0.264979	3.4657	2	PopD	Region_20_iHS_PopD	LOC106599157	slc44a5a
3	15973773	16282770	3.2766	0.264979	3.4657	2	PopD	Region_20_iHS_PopD	LOC106599142	sap130b
3	22626469	22657534	3.5319	0.231504	3.6207	3	PopD	Region_21_iHS_PopD	LOC106599389	kif2c
3	29477607	29893369	3.1858	0.277314	3.409	3	PopD	Region_22_iHS_PopD	LOC106599754	gpaa1
3	29477607	29893369	3.1858	0.277314	3.409	3	PopD	Region_22_iHS_PopD	exos4	exosc4
3	29477607	29893369	3.1858	0.277314	3.409	3	PopD	Region_22_iHS_PopD	LOC106599743	mylk4a
3	29477607	29893369	3.1858	0.277314	3.409	3	PopD	Region_22_iHS_PopD	LOC106599747	shrprbck1r
3	29477607	29893369	3.1858	0.277314	3.409	3	PopD	Region_22_iHS_PopD	LOC106599750	prkacbb
3	31838910	31873539	3.4761	0.236475	3.5873	2	PopD	Region_23_iHS_PopD	LOC106599872	wnt3a
3	34194889	34215574	3.5986	0.229192	3.6602	2	PopD	Region_24_iHS_PopD	LOC106600415	suco
4	33325303	33605572	3.549	0.231504	3.6309	3	PopD	Region_25_iHS_PopD	LOC106602960	rab39ba
4	33325303	33605572	3.549	0.231504	3.6309	3	PopD	Region_25_iHS_PopD	LOC106602961	CABZ01041962.1
4	33325303	33605572	3.549	0.231504	3.6309	3	PopD	Region_25_iHS_PopD	LOC106602966	tmtops3a
4	33325303	33605572	3.549	0.231504	3.6309	3	PopD	Region_25_iHS_PopD	zic3	zic3
4	33325303	33605572	3.549	0.231504	3.6309	3	PopD	Region_25_iHS_PopD	f9	f9b
4	33325303	33605572	3.549	0.231504	3.6309	3	PopD	Region_25_iHS_PopD	LOC106602970	sssca1
4	33325303	33605572	3.549	0.231504	3.6309	3	PopD	Region_25_iHS_PopD	LOC106602974	rab1ba
4	33325303	33605572	3.549	0.231504	3.6309	3	PopD	Region_25_iHS_PopD	LOC106602959	rab38c
4	33325303	33605572	3.549	0.231504	3.6309	3	PopD	Region_25_iHS_PopD	LOC106602957	slc7a3a
4	33325303	33605572	3.549	0.231504	3.6309	3	PopD	Region_25_iHS_PopD	snx12	snx12
4	33325303	33605572	3.549	0.231504	3.6309	3	PopD	Region_25_iHS_PopD	fhl1	fhl1a
4	33325303	33605572	3.549	0.231504	3.6309	3	PopD	Region_25_iHS_PopD	LOC106602963	adgrg4a
4	33325303	33605572	3.549	0.231504	3.6309	3	PopD	Region_25_iHS_PopD	fgf13	fgf13b
4	33325303	33605572	3.549	0.231504	3.6309	3	PopD	Region_25_iHS_PopD	mcf2	mcf2b
4	33325303	33605572	3.549	0.231504	3.6309	3	PopD	Region_25_iHS_PopD	LOC106603010	arr3a
4	33325303	33605572	3.549	0.231504	3.6309	3	PopD	Region_25_iHS_PopD	LOC106602972	ehbp1l1b
4	33325303	33605572	3.549	0.231504	3.6309	3	PopD	Region_25_iHS_PopD	htatsf1	htatsf1
4	33325303	33605572	3.549	0.231504	3.6309	3	PopD	Region_25_iHS_PopD	fam89b	fam89b
4	37129946	37141262	3.8062	0.210011	3.7809	3	PopD	Region_26_iHS_PopD	LOC106603127	stip1
5	25918328	25932901	3.9169	0.898602	3.8439	2	PopA	Region_5_iHS_PopA	LOC106604515	elovl6
5	28372137	29065939	4.2779	0.898602	4.0432	5	PopA	Region_6_iHS_PopA	LOC106604600	pcdh18b
5	28372137	29065939	4.2779	0.898602	4.0432	5	PopA	Region_6_iHS_PopA	spy1	spry1
5	28372137	29065939	4.2779	0.898602	4.0432	5	PopA	Region_6_iHS_PopA	lerl1	LEPROTL1
5	28372137	29065939	4.2779	0.898602	4.0432	5	PopA	Region_6_iHS_PopA	LOC106604625	arl9
5	28372137	29065939	4.2779	0.898602	4.0432	5	PopA	Region_6_iHS_PopA	hop	hopx
5	28372137	29065939	4.2779	0.898602	4.0432	5	PopA	Region_6_iHS_PopA	LOC106604621	ANKRD50
5	28372137	29065939	4.2779	0.898602	4.0432	5	PopA	Region_6_iHS_PopA	LOC106604622	CABZ01069287.1
5	28372137	29065939	4.2779	0.898602	4.0432	5	PopA	Region_6_iHS_PopA	LOC106604623	srp72
5	29574408	29842752	4.9158	0.837202	4.3751	4	PopA	Region_7_iHS_PopA	LOC106604639	rest
5	29574408	29842752	4.9158	0.837202	4.3751	4	PopA	Region_7_iHS_PopA	LOC106604643	adgre5b.3
5	29574408	29842752	4.9158	0.837202	4.3751	4	PopA	Region_7_iHS_PopA	LOC106604644	si:dkey-30j22.1
5	29574408	29842752	4.9158	0.837202	4.3751	4	PopA	Region_7_iHS_PopA	LOC106604638	b4galt1l
5	29574408	29842752	4.9158	0.837202	4.3751	4	PopA	Region_7_iHS_PopA	LOC106604640	noa1
5	29574408	29842752	4.9158	0.837202	4.3751	4	PopA	Region_7_iHS_PopA	LOC106604605	adgre5b.3
5	55278111	55732536	4.2454	0.898602	4.0256	2	PopA	Region_8_iHS_PopA	LOC106605273	CRISP3
5	55278111	55732536	4.2454	0.898602	4.0256	2	PopA	Region_8_iHS_PopA	LOC106605250	si:zfos-367g9.1
5	55278111	55732536	4.2454	0.898602	4.0256	2	PopA	Region_8_iHS_PopA	LOC106605276	notchl
5	55278111	55732536	4.2454	0.898602	4.0256	2	PopA	Region_8_iHS_PopA	LOC106605277	gpsm1b
5	55278111	55732536	4.2454	0.898602	4.0256	2	PopA	Region_8_iHS_PopA	LOC106605251	phf1
5	55278111	55732536	4.2454	0.898602	4.0256	2	PopA	Region_8_iHS_PopA	LOC106605274	FQ976914.1
5	55278111	55732536	4.2454	0.898602	4.0256	2	PopA	Region_8_iHS_PopA	tap1	tap1
5	55278111	55732536	4.2454	0.898602	4.0256	2	PopA	Region_8_iHS_PopA	pbx2	pbx2
5	55278111	55732536	4.2454	0.898602	4.0256	2	PopA	Region_8_iHS_PopA	LOC106605280	dnase2
5	55278111	55732536	4.2454	0.898602	4.0256	2	PopA	Region_8_iHS_PopA	LOC106605278	rgl2
5	55278111	55732536	4.2454	0.898602	4.0256	2	PopA	Region_8_iHS_PopA	LOC106605271	PLCL2
5	55278111	55732536	4.2454	0.898602	4.0256	2	PopA	Region_8_iHS_PopA	LOC106605281	syngap1b
5	55278111	55732536	4.2454	0.898602	4.0256	2	PopA	Region_8_iHS_PopA	LOC106605275	brd2a
6	53298142	53323778	3.2954	0.940126	3.4773	3	PopA	Region_9_iHS_PopA	mdn1	mdn1
6	53298142	53323778	3.2954	0.940126	3.4773	3	PopA	Region_9_iHS_PopA	casp8ap2	casp8ap2
6	62885887	62924588	3.5309	0.231504	3.6201	2	PopD	Region_27_iHS_PopD	LOC106607946	PRSS35 (1 of many)
6	62885887	62924588	3.5309	0.231504	3.6201	2	PopD	Region_27_iHS_PopD	LOC106607952	heatr5b
9	96859099	96978649	3.4452	0.240821	3.5687	3	PopD	Region_28_iHS_PopD	LOC106612453	dock10
9	102892771	102911409	3.1592	0.991776	3.3923	3	PopA	Region_10_iHS_PopA	crk	crk
9	102892771	102911409	3.1592	0.991776	3.3923	3	PopA	Region_10_iHS_PopA	LOC106612661	LRRC75A
10	29286575	29679906	3.736	0.940126	3.7405	3	PopA	Region_11_iHS_PopA	LOC106560229	si:ch211-232i5.3
10	29286575	29679906	3.736	0.940126	3.7405	3	PopA	Region_11_iHS_PopA	LOC106560232	bloc1s2
10	29286575	29679906	3.736	0.940126	3.7405	3	PopA	Region_11_iHS_PopA	LOC106560233	si:dkeyp-51f12.3
10	29286575	29679906	3.736	0.940126	3.7405	3	PopA	Region_11_iHS_PopA	LOC106560236	CEP120
10	29286575	29679906	3.736	0.940126	3.7405	3	PopA	Region_11_iHS_PopA	dyhc	CABZ01077978.1
10	29286575	29679906	3.736	0.940126	3.7405	3	PopA	Region_11_iHS_PopA	LOC106560217	si:ch211-232i5.1
10	29286575	29679906	3.736	0.940126	3.7405	3	PopA	Region_11_iHS_PopA	LOC106560227	prkaa1
10	29286575	29679906	3.736	0.940126	3.7405	3	PopA	Region_11_iHS_PopA	LOC106560230	plpp3
10	29286575	29679906	3.736	0.940126	3.7405	3	PopA	Region_11_iHS_PopA	LOC106560218	BX546500.1
10	29286575	29679906	3.736	0.940126	3.7405	3	PopA	Region_11_iHS_PopA	LOC106560235	dhcr24
10	29286575	29679906	3.736	0.940126	3.7405	3	PopA	Region_11_iHS_PopA	LOC106560231	usp24
10	29286575	29679906	3.736	0.940126	3.7405	3	PopA	Region_11_iHS_PopA	LOC106560226	dab1a
10	29907055	29967061	3.5912	0.765253	3.6559	2	PopC	Region_2_iHS_PopC	LOC106560247	prdm5
10	30291566	30484689	4.7698	0.107088	4.3011	4	PopD	Region_29_iHS_PopD	anapc4	anapc4
10	30291566	30484689	4.7698	0.107088	4.3011	4	PopD	Region_29_iHS_PopD	LOC106560258	slc10a4
10	30291566	30484689	4.7698	0.107088	4.3011	4	PopD	Region_29_iHS_PopD	LOC106560257	fryl
10	30291566	30484689	4.7698	0.107088	4.3011	4	PopD	Region_29_iHS_PopD	LOC106560254	palld
10	30291566	30484689	4.7698	0.107088	4.3011	4	PopD	Region_29_iHS_PopD	LOC106560256	slain2
10	29948442	30759289	3.347	0.985192	3.509	4	PopB	Region_6_iHS_PopB	LOC106560253	mogat3b
10	29948442	30759289	3.347	0.985192	3.509	4	PopB	Region_6_iHS_PopB	LOC106560251	C1QTNF7
10	29948442	30759289	3.347	0.985192	3.509	4	PopB	Region_6_iHS_PopB	LOC106560249	ftr14
10	29948442	30759289	3.347	0.985192	3.509	4	PopB	Region_6_iHS_PopB	LOC106560259	lrrc66
10	29948442	30759289	3.347	0.985192	3.509	4	PopB	Region_6_iHS_PopB	LOC106560263	sgcb
10	29948442	30759289	3.347	0.985192	3.509	4	PopB	Region_6_iHS_PopB	LOC106560267	rasl11b
10	29948442	30759289	3.347	0.985192	3.509	4	PopB	Region_6_iHS_PopB	LOC106560247	prdm5
10	29948442	30759289	3.347	0.985192	3.509	4	PopB	Region_6_iHS_PopB	LOC106560250	ndnf
10	29948442	30759289	3.347	0.985192	3.509	4	PopB	Region_6_iHS_PopB	LOC106560252	zbtb34
10	29948442	30759289	3.347	0.985192	3.509	4	PopB	Region_6_iHS_PopB	LOC106560248	CPEB2
10	29948442	30759289	3.347	0.985192	3.509	4	PopB	Region_6_iHS_PopB	cc2d2a	cc2d2a
10	29948442	30759289	3.347	0.985192	3.509	4	PopB	Region_6_iHS_PopB	LOC106560246	fbxl5
10	29948442	30759289	3.347	0.985192	3.509	4	PopB	Region_6_iHS_PopB	nek1	nek1
10	29948442	30759289	3.347	0.985192	3.509	4	PopB	Region_6_iHS_PopB	LOC106560245	sh3rf1
10	29948442	30759289	3.347	0.985192	3.509	4	PopB	Region_6_iHS_PopB	anapc4	anapc4
10	29948442	30759289	3.347	0.985192	3.509	4	PopB	Region_6_iHS_PopB	LOC106560258	slc10a4
10	29948442	30759289	3.347	0.985192	3.509	4	PopB	Region_6_iHS_PopB	LOC106560257	fryl
10	29948442	30759289	3.347	0.985192	3.509	4	PopB	Region_6_iHS_PopB	ocad2	ociad2
10	29948442	30759289	3.347	0.985192	3.509	4	PopB	Region_6_iHS_PopB	LOC106560261	dcun1d4
10	29948442	30759289	3.347	0.985192	3.509	4	PopB	Region_6_iHS_PopB	LOC106560265	usp46
10	29948442	30759289	3.347	0.985192	3.509	4	PopB	Region_6_iHS_PopB	LOC106560254	palld
10	29948442	30759289	3.347	0.985192	3.509	4	PopB	Region_6_iHS_PopB	LOC106560260	ociad1
10	29948442	30759289	3.347	0.985192	3.509	4	PopB	Region_6_iHS_PopB	LOC106560266	scfd2
10	29948442	30759289	3.347	0.985192	3.509	4	PopB	Region_6_iHS_PopB	LOC106560256	slain2
10	30471927	30759289	3.3542	0.828261	3.5134	2	PopC	Region_3_iHS_PopC	LOC106560259	lrrc66
10	30471927	30759289	3.3542	0.828261	3.5134	2	PopC	Region_3_iHS_PopC	LOC106560263	sgcb
10	30471927	30759289	3.3542	0.828261	3.5134	2	PopC	Region_3_iHS_PopC	LOC106560267	rasl11b
10	30471927	30759289	3.3542	0.828261	3.5134	2	PopC	Region_3_iHS_PopC	LOC106560257	fryl
10	30471927	30759289	3.3542	0.828261	3.5134	2	PopC	Region_3_iHS_PopC	ocad2	ociad2
10	30471927	30759289	3.3542	0.828261	3.5134	2	PopC	Region_3_iHS_PopC	LOC106560261	dcun1d4
10	30471927	30759289	3.3542	0.828261	3.5134	2	PopC	Region_3_iHS_PopC	LOC106560265	usp46
10	30471927	30759289	3.3542	0.828261	3.5134	2	PopC	Region_3_iHS_PopC	LOC106560260	ociad1
10	30471927	30759289	3.3542	0.828261	3.5134	2	PopC	Region_3_iHS_PopC	LOC106560266	scfd2
10	41126559	41188775	3.5493	0.231504	3.631	2	PopD	Region_30_iHS_PopD	pars2	pars2
10	41126559	41188775	3.5493	0.231504	3.631	2	PopD	Region_30_iHS_PopD	wdr78	wdr78
10	41126559	41188775	3.5493	0.231504	3.631	2	PopD	Region_30_iHS_PopD	sgip1	sgip1a
10	62721641	62860721	3.3148	0.940126	3.4892	2	PopA	Region_12_iHS_PopA	ptpn9	ptpn9a
10	62721641	62860721	3.3148	0.940126	3.4892	2	PopA	Region_12_iHS_PopA	sin3a	sin3aa
10	62721641	62860721	3.3148	0.940126	3.4892	2	PopA	Region_12_iHS_PopA	crabp1	crabp1a
10	62721641	62860721	3.3148	0.940126	3.4892	2	PopA	Region_12_iHS_PopA	wdr61	wdr61
10	63445569	63452198	3.2236	0.991776	3.4327	2	PopA	Region_13_iHS_PopA	LOC106560772	si:ch211-108c17.2
10	63463477	63468277	3.7267	0.210011	3.7351	3	PopD	Region_31_iHS_PopD	LOC106560769	bbs4
10	71416276	71495525	4.6088	0.107088	4.2183	2	PopD	Region_32_iHS_PopD	LOC106561005	si:dkey-234i14.3
10	71416276	71495525	4.6088	0.107088	4.2183	2	PopD	Region_32_iHS_PopD	LOC106561003	glg1a
10	71416276	71495525	4.6088	0.107088	4.2183	2	PopD	Region_32_iHS_PopD	LOC106561004	rfwd3
10	72599053	72737550	3.1914	0.277314	3.4125	2	PopD	Region_33_iHS_PopD	cdkn1b	cdkn1bb
10	72599053	72737550	3.1914	0.277314	3.4125	2	PopD	Region_33_iHS_PopD	yars2	yars2
10	72599053	72737550	3.1914	0.277314	3.4125	2	PopD	Region_33_iHS_PopD	LOC100136415	pparab
10	75491398	75625163	3.2452	0.272616	3.4462	2	PopD	Region_34_iHS_PopD	LOC106560937	BX537249.1
10	75491398	75625163	3.2452	0.272616	3.4462	2	PopD	Region_34_iHS_PopD	jph3	jph3
10	75491398	75625163	3.2452	0.272616	3.4462	2	PopD	Region_34_iHS_PopD	klhdc4	klhdc4
10	75491398	75625163	3.2452	0.272616	3.4462	2	PopD	Region_34_iHS_PopD	slc7a5	slc7a5
10	78066603	78364826	3.3681	0.248047	3.5219	2	PopD	Region_35_iHS_PopD	LOC106560871	hmcn2
10	78066603	78364826	3.3681	0.248047	3.5219	2	PopD	Region_35_iHS_PopD	LOC106560870	cdh13
10	79382450	79401333	4.6374	0.837202	4.2331	3	PopA	Region_14_iHS_PopA	LOC100136581	mt2
10	79382450	79401333	4.6374	0.837202	4.2331	3	PopA	Region_14_iHS_PopA	LOC106560847	b3gnt9
10	79579226	79623002	3.728	0.210011	3.7359	3	PopD	Region_36_iHS_PopD	LOC106560843	gnao1a
10	80280055	81084212	4.9294	0.107088	4.3819	6	PopD	Region_37_iHS_PopD	LOC106560816	got2a
10	80280055	81084212	4.9294	0.107088	4.3819	6	PopD	Region_37_iHS_PopD	LOC106560815	si:dkey-12e7.4
10	80280055	81084212	4.9294	0.107088	4.3819	6	PopD	Region_37_iHS_PopD	LOC106560814	syt9a
10	80280055	81084212	4.9294	0.107088	4.3819	6	PopD	Region_37_iHS_PopD	arpin	arpin
10	80280055	81084212	4.9294	0.107088	4.3819	6	PopD	Region_37_iHS_PopD	synm	synm
10	80280055	81084212	4.9294	0.107088	4.3819	6	PopD	Region_37_iHS_PopD	LOC106560827	ranbp10
10	80280055	81084212	4.9294	0.107088	4.3819	6	PopD	Region_37_iHS_PopD	LOC106560825	nutf2
10	80280055	81084212	4.9294	0.107088	4.3819	6	PopD	Region_37_iHS_PopD	LOC106560824	edc4
10	80280055	81084212	4.9294	0.107088	4.3819	6	PopD	Region_37_iHS_PopD	LOC106560823	nrn1la
10	80280055	81084212	4.9294	0.107088	4.3819	6	PopD	Region_37_iHS_PopD	LOC106560820	mbtps1
10	80280055	81084212	4.9294	0.107088	4.3819	6	PopD	Region_37_iHS_PopD	LOC106560818	SLC38A8 (1 of many)
10	80280055	81084212	4.9294	0.107088	4.3819	6	PopD	Region_37_iHS_PopD	LOC106561105	pnp6
10	80280055	81084212	4.9294	0.107088	4.3819	6	PopD	Region_37_iHS_PopD	LOC106560817	calb2a
10	80280055	81084212	4.9294	0.107088	4.3819	6	PopD	Region_37_iHS_PopD	LOC106560809	suv420h1
10	80280055	81084212	4.9294	0.107088	4.3819	6	PopD	Region_37_iHS_PopD	LOC106560810	anpepa
10	80280055	81084212	4.9294	0.107088	4.3819	6	PopD	Region_37_iHS_PopD	fam169b	fam169b
10	80280055	81084212	4.9294	0.107088	4.3819	6	PopD	Region_37_iHS_PopD	LOC106560821	pskh1
10	80280055	81084212	4.9294	0.107088	4.3819	6	PopD	Region_37_iHS_PopD	LOC106560819	necab2
10	80280055	81084212	4.9294	0.107088	4.3819	6	PopD	Region_37_iHS_PopD	LOC106560813	chka
10	80280055	81084212	4.9294	0.107088	4.3819	6	PopD	Region_37_iHS_PopD	igf1r	igf1ra
10	83695195	83695467	3.5772	0.765253	3.6476	2	PopC	Region_4_iHS_PopC	LOC106561156	scaper
10	83621134	84353833	4.8176	0.107088	4.3255	9	PopD	Region_38_iHS_PopD	LOC106561160	tspan3a
10	83621134	84353833	4.8176	0.107088	4.3255	9	PopD	Region_38_iHS_PopD	LOC106561161	si:dkey-24l11.2
10	83621134	84353833	4.8176	0.107088	4.3255	9	PopD	Region_38_iHS_PopD	LOC106561197	ch25hl1.1
10	83621134	84353833	4.8176	0.107088	4.3255	9	PopD	Region_38_iHS_PopD	LOC106561162	CR762475.1
10	83621134	84353833	4.8176	0.107088	4.3255	9	PopD	Region_38_iHS_PopD	LOC106561163	nmba
10	83621134	84353833	4.8176	0.107088	4.3255	9	PopD	Region_38_iHS_PopD	LOC106561172	CABZ01079490.1
10	83621134	84353833	4.8176	0.107088	4.3255	9	PopD	Region_38_iHS_PopD	LOC106561173	ctsh
10	83621134	84353833	4.8176	0.107088	4.3255	9	PopD	Region_38_iHS_PopD	zn710	znf710a
10	83621134	84353833	4.8176	0.107088	4.3255	9	PopD	Region_38_iHS_PopD	LOC106561198	pcbp3
10	83621134	84353833	4.8176	0.107088	4.3255	9	PopD	Region_38_iHS_PopD	LOC100194695	ETFA
10	83621134	84353833	4.8176	0.107088	4.3255	9	PopD	Region_38_iHS_PopD	LOC106561155	isl2a
10	83621134	84353833	4.8176	0.107088	4.3255	9	PopD	Region_38_iHS_PopD	LOC106561158	pstpip1a
10	83621134	84353833	4.8176	0.107088	4.3255	9	PopD	Region_38_iHS_PopD	znf592	znf592
10	83621134	84353833	4.8176	0.107088	4.3255	9	PopD	Region_38_iHS_PopD	LOC106561167	slc28a1
10	83621134	84353833	4.8176	0.107088	4.3255	9	PopD	Region_38_iHS_PopD	LOC106561166	alpk3a
10	83621134	84353833	4.8176	0.107088	4.3255	9	PopD	Region_38_iHS_PopD	LOC106561168	malt3
10	83621134	84353833	4.8176	0.107088	4.3255	9	PopD	Region_38_iHS_PopD	blm	blm
10	83621134	84353833	4.8176	0.107088	4.3255	9	PopD	Region_38_iHS_PopD	ankrd34c	ANKRD34C
10	83621134	84353833	4.8176	0.107088	4.3255	9	PopD	Region_38_iHS_PopD	LOC106561176	RDH13 (1 of many)
10	83621134	84353833	4.8176	0.107088	4.3255	9	PopD	Region_38_iHS_PopD	LOC106561154	tmem266
10	83621134	84353833	4.8176	0.107088	4.3255	9	PopD	Region_38_iHS_PopD	LOC106561156	scaper
10	83621134	84353833	4.8176	0.107088	4.3255	9	PopD	Region_38_iHS_PopD	LOC106561170	frmd5
10	83621134	84353833	4.8176	0.107088	4.3255	9	PopD	Region_38_iHS_PopD	LOC106561174	RASGRF1
10	83621134	84353833	4.8176	0.107088	4.3255	9	PopD	Region_38_iHS_PopD	LOC100194640	IDH2
10	83621134	84353833	4.8176	0.107088	4.3255	9	PopD	Region_38_iHS_PopD	kti12	kti12
10	86726112	86764430	4.1441	0.167266	3.9704	3	PopD	Region_39_iHS_PopD	LOC106561251	c2cd5
10	92474772	92478631	3.4742	0.940126	3.5861	2	PopA	Region_15_iHS_PopA	cfap44	cfap57
10	93572235	93962188	4.9072	0.107088	4.3708	3	PopD	Region_40_iHS_PopD	LOC106561435	znf979
10	93572235	93962188	4.9072	0.107088	4.3708	3	PopD	Region_40_iHS_PopD	LOC106561441	CR318589.1
10	93572235	93962188	4.9072	0.107088	4.3708	3	PopD	Region_40_iHS_PopD	LOC106561434	BX511215.2
10	93572235	93962188	4.9072	0.107088	4.3708	3	PopD	Region_40_iHS_PopD	LOC106561433	zgc:171220
10	96344175	96376425	4.7414	0.107088	4.2866	3	PopD	Region_41_iHS_PopD	LOC106561386	mical3a
10	96365034	96597084	3.2716	0.828261	3.4626	5	PopC	Region_5_iHS_PopC	LOC106561386	mical3a
10	96365034	96597084	3.2716	0.828261	3.4626	5	PopC	Region_5_iHS_PopC	LOC106561385	tspan9a
10	105046861	105052761	3.3034	0.940126	3.4822	2	PopA	Region_16_iHS_PopA	LOC106561595	kif21a
10	104686655	105233083	4.3935	0.454095	4.1051	10	PopC	Region_6_iHS_PopC	rassf9	rassf9
10	104686655	105233083	4.3935	0.454095	4.1051	10	PopC	Region_6_iHS_PopC	LOC106561592	alx1
10	104686655	105233083	4.3935	0.454095	4.1051	10	PopC	Region_6_iHS_PopC	LOC106561597	slc2a13b
10	104686655	105233083	4.3935	0.454095	4.1051	10	PopC	Region_6_iHS_PopC	LOC106561600	CU651657.1
10	104686655	105233083	4.3935	0.454095	4.1051	10	PopC	Region_6_iHS_PopC	LOC106561596	slc6a15
10	104686655	105233083	4.3935	0.454095	4.1051	10	PopC	Region_6_iHS_PopC	LOC106561595	kif21a
10	104686655	105233083	4.3935	0.454095	4.1051	10	PopC	Region_6_iHS_PopC	cbpa2	cpa4
10	104686655	105233083	4.3935	0.454095	4.1051	10	PopC	Region_6_iHS_PopC	LOC106561601	smc1b
10	104686655	105233083	4.3935	0.454095	4.1051	10	PopC	Region_6_iHS_PopC	LOC106561589	CABZ01078663.1
10	104686655	105233083	4.3935	0.454095	4.1051	10	PopC	Region_6_iHS_PopC	LOC106561634	nts
10	104686655	105233083	4.3935	0.454095	4.1051	10	PopC	Region_6_iHS_PopC	lrrk2	lrrk2
10	104686655	105233083	4.3935	0.454095	4.1051	10	PopC	Region_6_iHS_PopC	LOC106561599	cpne8
10	104686655	105233083	4.3935	0.454095	4.1051	10	PopC	Region_6_iHS_PopC	lrriq1	lrriq1
10	107544485	107633657	4.0535	0.64836	3.9204	4	PopC	Region_7_iHS_PopC	LOC106561648	dnajb9a
10	107544485	107633657	4.0535	0.64836	3.9204	4	PopC	Region_7_iHS_PopC	LOC106561645	dnm1l
10	107544485	107633657	4.0535	0.64836	3.9204	4	PopC	Region_7_iHS_PopC	LOC106561640	nrcama
10	107544485	107633657	4.0535	0.64836	3.9204	4	PopC	Region_7_iHS_PopC	LOC106561642	pnpla8
10	108930058	109288629	3.7624	0.64836	3.7557	3	PopC	Region_8_iHS_PopC	LOC106561696	kcnd2
10	108930058	109288629	3.7624	0.64836	3.7557	3	PopC	Region_8_iHS_PopC	LOC106561711	parietopsin
10	108930058	109288629	3.7624	0.64836	3.7557	3	PopC	Region_8_iHS_PopC	LOC106561707	nt5dc3
10	108930058	109288629	3.7624	0.64836	3.7557	3	PopC	Region_8_iHS_PopC	LOC106561706	hsp90b1
10	108930058	109288629	3.7624	0.64836	3.7557	3	PopC	Region_8_iHS_PopC	cdhr3	fat1b
10	108930058	109288629	3.7624	0.64836	3.7557	3	PopC	Region_8_iHS_PopC	LOC106561692	flnca
12	19785349	19800766	3.9812	0.196391	3.8801	3	PopD	Region_42_iHS_PopD	s2538	slc25a38b
12	49235169	49252633	3.3821	0.244122	3.5305	3	PopD	Region_43_iHS_PopD	LOC106565483	rdh20
12	49235169	49252633	3.3821	0.244122	3.5305	3	PopD	Region_43_iHS_PopD	LOC106565339	si:dkey-7k24.5
12	53402445	54250457	5.2386	0.107088	4.5345	6	PopD	Region_44_iHS_PopD	LOC106565440	prph
12	53402445	54250457	5.2386	0.107088	4.5345	6	PopD	Region_44_iHS_PopD	mcrs1	mcrs1
12	53402445	54250457	5.2386	0.107088	4.5345	6	PopD	Region_44_iHS_PopD	LOC106565446	cyp27b1
12	53402445	54250457	5.2386	0.107088	4.5345	6	PopD	Region_44_iHS_PopD	LOC106565448	cdk4
12	53402445	54250457	5.2386	0.107088	4.5345	6	PopD	Region_44_iHS_PopD	LOC106565450	gpr182
12	53402445	54250457	5.2386	0.107088	4.5345	6	PopD	Region_44_iHS_PopD	igfbp-6a2	igfbp6b
12	53402445	54250457	5.2386	0.107088	4.5345	6	PopD	Region_44_iHS_PopD	LOC106565459	hnrnpa1b
12	53402445	54250457	5.2386	0.107088	4.5345	6	PopD	Region_44_iHS_PopD	hoxc5ba	hoxc5a
12	53402445	54250457	5.2386	0.107088	4.5345	6	PopD	Region_44_iHS_PopD	hoxc6ba	hoxc6a
12	53402445	54250457	5.2386	0.107088	4.5345	6	PopD	Region_44_iHS_PopD	hoxc8ba	hoxc8a
12	53402445	54250457	5.2386	0.107088	4.5345	6	PopD	Region_44_iHS_PopD	LOC106565461	hoxc11a
12	53402445	54250457	5.2386	0.107088	4.5345	6	PopD	Region_44_iHS_PopD	hoxc12ba	hoxc12a
12	53402445	54250457	5.2386	0.107088	4.5345	6	PopD	Region_44_iHS_PopD	LOC106565439	tuba1c
12	53402445	54250457	5.2386	0.107088	4.5345	6	PopD	Region_44_iHS_PopD	LOC106565438	tuba1a
12	53402445	54250457	5.2386	0.107088	4.5345	6	PopD	Region_44_iHS_PopD	timeless	timeless
12	53402445	54250457	5.2386	0.107088	4.5345	6	PopD	Region_44_iHS_PopD	LOC106565442	tmem198a
12	53402445	54250457	5.2386	0.107088	4.5345	6	PopD	Region_44_iHS_PopD	LOC106565443	mmp19
12	53402445	54250457	5.2386	0.107088	4.5345	6	PopD	Region_44_iHS_PopD	LOC106565447	42438
12	53402445	54250457	5.2386	0.107088	4.5345	6	PopD	Region_44_iHS_PopD	LOC106565451	pip4k2ca
12	53402445	54250457	5.2386	0.107088	4.5345	6	PopD	Region_44_iHS_PopD	LOC106565453	lima1a
12	53402445	54250457	5.2386	0.107088	4.5345	6	PopD	Region_44_iHS_PopD	LOC106565455	CU672268.1
12	53402445	54250457	5.2386	0.107088	4.5345	6	PopD	Region_44_iHS_PopD	LOC106565458	copz1
12	53402445	54250457	5.2386	0.107088	4.5345	6	PopD	Region_44_iHS_PopD	LOC106565460	smug1
12	53402445	54250457	5.2386	0.107088	4.5345	6	PopD	Region_44_iHS_PopD	LOC106565511	ptk2ba
12	53402445	54250457	5.2386	0.107088	4.5345	6	PopD	Region_44_iHS_PopD	hoxc4ba	hoxc4a
12	53402445	54250457	5.2386	0.107088	4.5345	6	PopD	Region_44_iHS_PopD	hoxc9ba	hoxc9a
12	53402445	54250457	5.2386	0.107088	4.5345	6	PopD	Region_44_iHS_PopD	hoxc10ba	hoxc10a
12	53402445	54250457	5.2386	0.107088	4.5345	6	PopD	Region_44_iHS_PopD	LOC106565449	agap2
12	53402445	54250457	5.2386	0.107088	4.5345	6	PopD	Region_44_iHS_PopD	LOC106565452	spryd3
12	58603940	58860252	3.6581	0.214425	3.6952	2	PopD	Region_45_iHS_PopD	LOC106565525	apof
12	58603940	58860252	3.6581	0.214425	3.6952	2	PopD	Region_45_iHS_PopD	LOC106565523	si:ch211-212k18.6
12	58603940	58860252	3.6581	0.214425	3.6952	2	PopD	Region_45_iHS_PopD	LOC106565520	neurod4
12	58603940	58860252	3.6581	0.214425	3.6952	2	PopD	Region_45_iHS_PopD	LOC106565519	tsfm
12	58603940	58860252	3.6581	0.214425	3.6952	2	PopD	Region_45_iHS_PopD	LOC106565599	os9
12	58603940	58860252	3.6581	0.214425	3.6952	2	PopD	Region_45_iHS_PopD	LOC106565526	c1galt1b
12	58603940	58860252	3.6581	0.214425	3.6952	2	PopD	Region_45_iHS_PopD	LOC106565527	tac3a
12	58603940	58860252	3.6581	0.214425	3.6952	2	PopD	Region_45_iHS_PopD	stat2	stat2
12	58603940	58860252	3.6581	0.214425	3.6952	2	PopD	Region_45_iHS_PopD	LOC106565518	zgc:153867
12	58603940	58860252	3.6581	0.214425	3.6952	2	PopD	Region_45_iHS_PopD	LOC106565517	smarcc2
12	58603940	58860252	3.6581	0.214425	3.6952	2	PopD	Region_45_iHS_PopD	LOC106565516	c1ql4a
12	58603940	58860252	3.6581	0.214425	3.6952	2	PopD	Region_45_iHS_PopD	LOC106565522	znf385a
12	62519370	62994566	3.4883	0.235477	3.5946	4	PopD	Region_46_iHS_PopD	LOC106565911	mrto4
12	62519370	62994566	3.4883	0.235477	3.5946	4	PopD	Region_46_iHS_PopD	LOC106565958	her2
12	62519370	62994566	3.4883	0.235477	3.5946	4	PopD	Region_46_iHS_PopD	LOC106565956	her15.1
12	62519370	62994566	3.4883	0.235477	3.5946	4	PopD	Region_46_iHS_PopD	LOC106565908	her4.3
12	62519370	62994566	3.4883	0.235477	3.5946	4	PopD	Region_46_iHS_PopD	LOC106565955	her4.2
12	62519370	62994566	3.4883	0.235477	3.5946	4	PopD	Region_46_iHS_PopD	agtrap	agtrap
12	62519370	62994566	3.4883	0.235477	3.5946	4	PopD	Region_46_iHS_PopD	LOC106565913	megf6b
12	62519370	62994566	3.4883	0.235477	3.5946	4	PopD	Region_46_iHS_PopD	LOC100194670	akr7a3
12	62519370	62994566	3.4883	0.235477	3.5946	4	PopD	Region_46_iHS_PopD	LOC106565909	aldh4a1
12	62519370	62994566	3.4883	0.235477	3.5946	4	PopD	Region_46_iHS_PopD	LOC106565906	draxin
12	62519370	62994566	3.4883	0.235477	3.5946	4	PopD	Region_46_iHS_PopD	LOC106565904	rpl22
12	62519370	62994566	3.4883	0.235477	3.5946	4	PopD	Region_46_iHS_PopD	LOC106565914	kcnab2a
12	62519370	62994566	3.4883	0.235477	3.5946	4	PopD	Region_46_iHS_PopD	LOC106565910	iffo2b
12	62519370	62994566	3.4883	0.235477	3.5946	4	PopD	Region_46_iHS_PopD	LOC106565907	pank4
12	62519370	62994566	3.4883	0.235477	3.5946	4	PopD	Region_46_iHS_PopD	LOC106565901	arhgef10la
12	62519370	62994566	3.4883	0.235477	3.5946	4	PopD	Region_46_iHS_PopD	LOC106565902	chd5
12	67854586	68236619	3.0985	0.985192	3.3538	2	PopB	Region_7_iHS_PopB	LOC106565836	suclg2
12	67854586	68236619	3.0985	0.985192	3.3538	2	PopB	Region_7_iHS_PopB	LOC106565835	fam19a1a
12	70504169	70554228	3.7145	0.940126	3.7281	2	PopA	Region_17_iHS_PopA	LOC106565785	phf20b
12	70504169	70554228	3.7145	0.940126	3.7281	2	PopA	Region_17_iHS_PopA	LOC106565784	ndrg3b
12	71810541	71833088	3.1679	0.985192	3.3978	2	PopB	Region_8_iHS_PopB	LOC106565749	itpr1b
12	81798738	81810623	3.655	0.214425	3.6934	3	PopD	Region_48_iHS_PopD	LOC106566115	ARHGAP28
13	14998846	15196522	6.6012	0.0147142	5.1573	5	PopD	Region_49_iHS_PopD	LOC106566604*	AMIGO3 (1 of many)*
13	14998846	15196522	6.6012	0.0147142	5.1573	5	PopD	Region_49_iHS_PopD	LOC106566601*	asb14b*
13	14998846	15196522	6.6012	0.0147142	5.1573	5	PopD	Region_49_iHS_PopD	LOC106566598*	rps23*
13	14998846	15196522	6.6012	0.0147142	5.1573	5	PopD	Region_49_iHS_PopD	LOC106566597*	gid8b*
13	14998846	15196522	6.6012	0.0147142	5.1573	5	PopD	Region_49_iHS_PopD	LOC106566602*	fam208ab*
13	14998846	15196522	6.6012	0.0147142	5.1573	5	PopD	Region_49_iHS_PopD	LOC106566596*	slc17a9b*
13	14998846	15196522	6.6012	0.0147142	5.1573	5	PopD	Region_49_iHS_PopD	dnah12*	dnah12*
13	14981989	15225838	3.7841	0.940126	3.7683	3	PopA	Region_18_iHS_PopA	LOC106566604	AMIGO3 (1 of many)
13	14981989	15225838	3.7841	0.940126	3.7683	3	PopA	Region_18_iHS_PopA	LOC106566601	asb14b
13	14981989	15225838	3.7841	0.940126	3.7683	3	PopA	Region_18_iHS_PopA	LOC106566598	rps23
13	14981989	15225838	3.7841	0.940126	3.7683	3	PopA	Region_18_iHS_PopA	LOC106566597	gid8b
13	14981989	15225838	3.7841	0.940126	3.7683	3	PopA	Region_18_iHS_PopA	LOC106566595	bhlhe23
13	14981989	15225838	3.7841	0.940126	3.7683	3	PopA	Region_18_iHS_PopA	LOC106566602	fam208ab
13	14981989	15225838	3.7841	0.940126	3.7683	3	PopA	Region_18_iHS_PopA	LOC106566596	slc17a9b
13	14981989	15225838	3.7841	0.940126	3.7683	3	PopA	Region_18_iHS_PopA	dnah12	dnah12
13	18553300	18762199	3.5387	0.231504	3.6247	3	PopD	Region_50_iHS_PopD	LOC106566607	ptpdc1b
13	18553300	18762199	3.5387	0.231504	3.6247	3	PopD	Region_50_iHS_PopD	LOC106566606	wnt7aa
13	18553300	18762199	3.5387	0.231504	3.6247	3	PopD	Region_50_iHS_PopD	cf105	zgc:112175
13	18553300	18762199	3.5387	0.231504	3.6247	3	PopD	Region_50_iHS_PopD	LOC106566609	bicd2
13	18553300	18762199	3.5387	0.231504	3.6247	3	PopD	Region_50_iHS_PopD	LOC106566675	fbln2
13	18782507	18938871	3.1315	0.985192	3.3748	2	PopB	Region_9_iHS_PopB	LOC106566759	nup210
13	18782507	18938871	3.1315	0.985192	3.3748	2	PopB	Region_9_iHS_PopB	LOC106566761	iqsec1b
13	18347213	19365141	3.7771	0.64836	3.7642	6	PopC	Region_9_iHS_PopC	LOC106566613	zgc:162331
13	18347213	19365141	3.7771	0.64836	3.7642	6	PopC	Region_9_iHS_PopC	LOC106566611	znf992
13	18347213	19365141	3.7771	0.64836	3.7642	6	PopC	Region_9_iHS_PopC	LOC106566612	BX088696.1
13	18347213	19365141	3.7771	0.64836	3.7642	6	PopC	Region_9_iHS_PopC	LOC106566607	ptpdc1b
13	18347213	19365141	3.7771	0.64836	3.7642	6	PopC	Region_9_iHS_PopC	LOC106566606	wnt7aa
13	18347213	19365141	3.7771	0.64836	3.7642	6	PopC	Region_9_iHS_PopC	LOC106566763	ttn.2
13	18347213	19365141	3.7771	0.64836	3.7642	6	PopC	Region_9_iHS_PopC	cnbp	cnbpa
13	18347213	19365141	3.7771	0.64836	3.7642	6	PopC	Region_9_iHS_PopC	LOC106566751	tnnc1a
13	18347213	19365141	3.7771	0.64836	3.7642	6	PopC	Region_9_iHS_PopC	cf105	zgc:112175
13	18347213	19365141	3.7771	0.64836	3.7642	6	PopC	Region_9_iHS_PopC	LOC106566759	nup210
13	18347213	19365141	3.7771	0.64836	3.7642	6	PopC	Region_9_iHS_PopC	LOC106566758	zgc:77375
13	18347213	19365141	3.7771	0.64836	3.7642	6	PopC	Region_9_iHS_PopC	LOC106566754	pparg
13	18347213	19365141	3.7771	0.64836	3.7642	6	PopC	Region_9_iHS_PopC	LOC106566755	syn2a
13	18347213	19365141	3.7771	0.64836	3.7642	6	PopC	Region_9_iHS_PopC	LOC106566756	vgll4b
13	18347213	19365141	3.7771	0.64836	3.7642	6	PopC	Region_9_iHS_PopC	LOC106566752	slc6a1a
13	18347213	19365141	3.7771	0.64836	3.7642	6	PopC	Region_9_iHS_PopC	LOC106566750	dusp7
13	18347213	19365141	3.7771	0.64836	3.7642	6	PopC	Region_9_iHS_PopC	LOC106566749	alas1
13	18347213	19365141	3.7771	0.64836	3.7642	6	PopC	Region_9_iHS_PopC	LOC106566748	spo11
13	18347213	19365141	3.7771	0.64836	3.7642	6	PopC	Region_9_iHS_PopC	LOC106566610	fgd1
13	18347213	19365141	3.7771	0.64836	3.7642	6	PopC	Region_9_iHS_PopC	LOC106566609	bicd2
13	18347213	19365141	3.7771	0.64836	3.7642	6	PopC	Region_9_iHS_PopC	LOC106566675	fbln2
13	18347213	19365141	3.7771	0.64836	3.7642	6	PopC	Region_9_iHS_PopC	LOC106566757	raf1a
13	18347213	19365141	3.7771	0.64836	3.7642	6	PopC	Region_9_iHS_PopC	LOC106566746	bmp7b
13	18347213	19365141	3.7771	0.64836	3.7642	6	PopC	Region_9_iHS_PopC	LOC106566761	iqsec1b
13	21489739	21900180	3.4458	0.240821	3.5691	2	PopD	Region_51_iHS_PopD	LOC106566702	mbd6
13	21489739	21900180	3.4458	0.240821	3.5691	2	PopD	Region_51_iHS_PopD	LOC106566703	ccdc3b
13	21489739	21900180	3.4458	0.240821	3.5691	2	PopD	Region_51_iHS_PopD	LOC106566769	NXPH4
13	21489739	21900180	3.4458	0.240821	3.5691	2	PopD	Region_51_iHS_PopD	nua4l	ndufa4l2a
13	21489739	21900180	3.4458	0.240821	3.5691	2	PopD	Region_51_iHS_PopD	LOC106566699	shmt2
13	21489739	21900180	3.4458	0.240821	3.5691	2	PopD	Region_51_iHS_PopD	LOC106566696	actr5
13	21489739	21900180	3.4458	0.240821	3.5691	2	PopD	Region_51_iHS_PopD	bpi	bpifcl
13	21489739	21900180	3.4458	0.240821	3.5691	2	PopD	Region_51_iHS_PopD	LOC106566711	gls2a
13	21489739	21900180	3.4458	0.240821	3.5691	2	PopD	Region_51_iHS_PopD	LOC106566709	col2a1a
13	21489739	21900180	3.4458	0.240821	3.5691	2	PopD	Region_51_iHS_PopD	LOC106566706	map3k12
13	21489739	21900180	3.4458	0.240821	3.5691	2	PopD	Region_51_iHS_PopD	LOC106566707	pcbp2
13	21489739	21900180	3.4458	0.240821	3.5691	2	PopD	Region_51_iHS_PopD	LOC106566705	bnipl
13	21489739	21900180	3.4458	0.240821	3.5691	2	PopD	Region_51_iHS_PopD	LOC106566701	stac3
13	21489739	21900180	3.4458	0.240821	3.5691	2	PopD	Region_51_iHS_PopD	LOC106566765	FO904861.5
13	21489739	21900180	3.4458	0.240821	3.5691	2	PopD	Region_51_iHS_PopD	LOC106566698	FO904861.3
13	21489739	21900180	3.4458	0.240821	3.5691	2	PopD	Region_51_iHS_PopD	viaat	slc32a1
13	21489739	21900180	3.4458	0.240821	3.5691	2	PopD	Region_51_iHS_PopD	LOC106566695	prelid3b
13	21489739	21900180	3.4458	0.240821	3.5691	2	PopD	Region_51_iHS_PopD	LOC106566694	si:dkey-11f4.7
13	21489739	21900180	3.4458	0.240821	3.5691	2	PopD	Region_51_iHS_PopD	LOC106566704	kif5aa
13	21489739	21900180	3.4458	0.240821	3.5691	2	PopD	Region_51_iHS_PopD	LOC106566693	gnas
13	22110373	22139660	3.371	0.985192	3.5237	3	PopB	Region_10_iHS_PopB	LOC106566685	cacna1da
13	22616029	22620592	3.1496	0.836981	3.3862	2	PopC	Region_10_iHS_PopC	LOC106566911	si:ch73-184c24.1
13	22616029	22620592	3.1496	0.836981	3.3862	2	PopC	Region_10_iHS_PopC	LOC106566910	scube3
13	24546049	24805265	3.9404	0.202005	3.8571	4	PopD	Region_52_iHS_PopD	kra55	kcnma1a
13	24546049	24805265	3.9404	0.202005	3.8571	4	PopD	Region_52_iHS_PopD	LOC106566883	ajap1
13	24546049	24805265	3.9404	0.202005	3.8571	4	PopD	Region_52_iHS_PopD	nphp4	nphp4
13	27656452	27713342	4.6874	0.107088	4.2589	3	PopD	Region_53_iHS_PopD	LOC106566799	acss2
13	27127510	28267153	4.1737	0.985192	3.9866	10	PopB	Region_11_iHS_PopB	LOC106566810	rcc2
13	27127510	28267153	4.1737	0.985192	3.9866	10	PopB	Region_11_iHS_PopB	LOC106566809	rnf207b
13	27127510	28267153	4.1737	0.985192	3.9866	10	PopB	Region_11_iHS_PopB	LOC106566807	her4.2
13	27127510	28267153	4.1737	0.985192	3.9866	10	PopB	Region_11_iHS_PopB	LOC106566929	her12
13	27127510	28267153	4.1737	0.985192	3.9866	10	PopB	Region_11_iHS_PopB	LOC106566920	tas1r1
13	27127510	28267153	4.1737	0.985192	3.9866	10	PopB	Region_11_iHS_PopB	LOC106566794	rhoab
13	27127510	28267153	4.1737	0.985192	3.9866	10	PopB	Region_11_iHS_PopB	LOC106566788	xpc
13	27127510	28267153	4.1737	0.985192	3.9866	10	PopB	Region_11_iHS_PopB	LOC106566808	icmt
13	27127510	28267153	4.1737	0.985192	3.9866	10	PopB	Region_11_iHS_PopB	LOC106566805	iffo2a
13	27127510	28267153	4.1737	0.985192	3.9866	10	PopB	Region_11_iHS_PopB	commd7	commd7
13	27127510	28267153	4.1737	0.985192	3.9866	10	PopB	Region_11_iHS_PopB	LOC106566801	dnmt3bb.2
13	27127510	28267153	4.1737	0.985192	3.9866	10	PopB	Region_11_iHS_PopB	LOC106566800	mapre1b
13	27127510	28267153	4.1737	0.985192	3.9866	10	PopB	Region_11_iHS_PopB	LOC106566798	wdr95
13	27127510	28267153	4.1737	0.985192	3.9866	10	PopB	Region_11_iHS_PopB	LOC106566795	osbpl2b
13	27127510	28267153	4.1737	0.985192	3.9866	10	PopB	Region_11_iHS_PopB	tmem115	tmem115
13	27127510	28267153	4.1737	0.985192	3.9866	10	PopB	Region_11_iHS_PopB	LOC106566790	BORCS6
13	27127510	28267153	4.1737	0.985192	3.9866	10	PopB	Region_11_iHS_PopB	LOC106566786	arih2
13	27127510	28267153	4.1737	0.985192	3.9866	10	PopB	Region_11_iHS_PopB	LOC106566812	arhgef10lb
13	27127510	28267153	4.1737	0.985192	3.9866	10	PopB	Region_11_iHS_PopB	LOC106566803	nol4la
13	27127510	28267153	4.1737	0.985192	3.9866	10	PopB	Region_11_iHS_PopB	LOC106566802	dnmt3bb.1
13	27127510	28267153	4.1737	0.985192	3.9866	10	PopB	Region_11_iHS_PopB	LOC106566799	acss2
13	27127510	28267153	4.1737	0.985192	3.9866	10	PopB	Region_11_iHS_PopB	LOC106566796	soga1
13	27127510	28267153	4.1737	0.985192	3.9866	10	PopB	Region_11_iHS_PopB	LOC106566792	bsnb
13	27127510	28267153	4.1737	0.985192	3.9866	10	PopB	Region_11_iHS_PopB	LOC106566793	rad54l2
13	27127510	28267153	4.1737	0.985192	3.9866	10	PopB	Region_11_iHS_PopB	LOC106566791	sema3h
13	27127510	28267153	4.1737	0.985192	3.9866	10	PopB	Region_11_iHS_PopB	LOC106566804	SRMS
13	39183517	39332645	3.4921	0.235477	3.5969	2	PopD	Region_54_iHS_PopD	LOC106567158	plxna2
13	41231554	41783016	3.4898	0.235477	3.5955	3	PopD	Region_55_iHS_PopD	LOC106567239	znf1084
13	41231554	41783016	3.4898	0.235477	3.5955	3	PopD	Region_55_iHS_PopD	LOC106567243	si:ch211-255g12.6
13	41231554	41783016	3.4898	0.235477	3.5955	3	PopD	Region_55_iHS_PopD	LOC106567313	suv39h1b
13	41231554	41783016	3.4898	0.235477	3.5955	3	PopD	Region_55_iHS_PopD	LOC106567248	wasb
13	41231554	41783016	3.4898	0.235477	3.5955	3	PopD	Region_55_iHS_PopD	LOC106567314	apex2
13	41231554	41783016	3.4898	0.235477	3.5955	3	PopD	Region_55_iHS_PopD	LOC106567346	si:dkey-13e3.1
13	41231554	41783016	3.4898	0.235477	3.5955	3	PopD	Region_55_iHS_PopD	aurkaip1	aurkaip1
13	41231554	41783016	3.4898	0.235477	3.5955	3	PopD	Region_55_iHS_PopD	LOC106567257	tnfrsf9a
13	41231554	41783016	3.4898	0.235477	3.5955	3	PopD	Region_55_iHS_PopD	LOC106567347	uts2b
13	41231554	41783016	3.4898	0.235477	3.5955	3	PopD	Region_55_iHS_PopD	LOC106567312	iqsec2
13	41231554	41783016	3.4898	0.235477	3.5955	3	PopD	Region_55_iHS_PopD	LOC106567238	PDZD4 (1 of many)
13	41231554	41783016	3.4898	0.235477	3.5955	3	PopD	Region_55_iHS_PopD	LOC106567241	porcn
13	41231554	41783016	3.4898	0.235477	3.5955	3	PopD	Region_55_iHS_PopD	LOC106567242	wdr13
13	41231554	41783016	3.4898	0.235477	3.5955	3	PopD	Region_55_iHS_PopD	LOC106567244	gpr173
13	41231554	41783016	3.4898	0.235477	3.5955	3	PopD	Region_55_iHS_PopD	LOC106567245	tspy
13	41231554	41783016	3.4898	0.235477	3.5955	3	PopD	Region_55_iHS_PopD	LOC106567247	sema3ga
13	41231554	41783016	3.4898	0.235477	3.5955	3	PopD	Region_55_iHS_PopD	s38a3	slc38a5b
13	41231554	41783016	3.4898	0.235477	3.5955	3	PopD	Region_55_iHS_PopD	LOC106567249	zgc:162200
13	41231554	41783016	3.4898	0.235477	3.5955	3	PopD	Region_55_iHS_PopD	LOC106567250	nt5dc2
13	41231554	41783016	3.4898	0.235477	3.5955	3	PopD	Region_55_iHS_PopD	LOC106567253	NPR2
13	41231554	41783016	3.4898	0.235477	3.5955	3	PopD	Region_55_iHS_PopD	mxra8	mxra8a
13	41231554	41783016	3.4898	0.235477	3.5955	3	PopD	Region_55_iHS_PopD	LOC106567258	ccdc187
13	41231554	41783016	3.4898	0.235477	3.5955	3	PopD	Region_55_iHS_PopD	LOC106567237	kdm5c
13	41231554	41783016	3.4898	0.235477	3.5955	3	PopD	Region_55_iHS_PopD	LOC106567251	rap1gap
13	41231554	41783016	3.4898	0.235477	3.5955	3	PopD	Region_55_iHS_PopD	dvl1	dvl1a
13	41965178	42139618	3.8649	0.985192	3.8144	15	PopB	Region_12_iHS_PopB	LOC106567259	camta1a
13	43580622	43654200	3.8806	0.206212	3.8233	3	PopD	Region_56_iHS_PopD	prkcz	prkcz
13	49668426	49702690	3.5546	0.231504	3.6342	5	PopD	Region_57_iHS_PopD	LOC106567421	hnrnph1
13	49668426	49702690	3.5546	0.231504	3.6342	5	PopD	Region_57_iHS_PopD	pfd1	pfdn1
13	49668426	49702690	3.5546	0.231504	3.6342	5	PopD	Region_57_iHS_PopD	LOC106567422	slc23a1
13	61242490	61546184	3.8316	0.210011	3.7955	6	PopD	Region_59_iHS_PopD	LOC106567603	elmod1
13	61242490	61546184	3.8316	0.210011	3.7955	6	PopD	Region_59_iHS_PopD	LOC106567621	BX324142.1
13	61242490	61546184	3.8316	0.210011	3.7955	6	PopD	Region_59_iHS_PopD	LOC106567622	arl1
13	61242490	61546184	3.8316	0.210011	3.7955	6	PopD	Region_59_iHS_PopD	LOC106567585	ompb
13	61242490	61546184	3.8316	0.210011	3.7955	6	PopD	Region_59_iHS_PopD	LOC106567582	slc35f2
13	61242490	61546184	3.8316	0.210011	3.7955	6	PopD	Region_59_iHS_PopD	LOC106567584	capn5b
13	61242490	61546184	3.8316	0.210011	3.7955	6	PopD	Region_59_iHS_PopD	LOC106567586	gdpd4a
13	61242490	61546184	3.8316	0.210011	3.7955	6	PopD	Region_59_iHS_PopD	LOC106567583	cul5b
13	68108131	68114856	4.6972	0.107088	4.264	2	PopD	Region_60_iHS_PopD	nsun5	nsun5
13	68108131	68114856	4.6972	0.107088	4.264	2	PopD	Region_60_iHS_PopD	LOC106567693	pom121
13	73859121	74016792	3.6985	0.211879	3.7188	3	PopD	Region_61_iHS_PopD	LOC106567963	rnft1
13	73859121	74016792	3.6985	0.211879	3.7188	3	PopD	Region_61_iHS_PopD	med13	med13b
14	4872467	5132290	3.8483	0.210011	3.805	6	PopD	Region_63_iHS_PopD	LOC106568664	bmi1b
14	4872467	5132290	3.8483	0.210011	3.805	6	PopD	Region_63_iHS_PopD	LOC106568660	phb2a
14	4872467	5132290	3.8483	0.210011	3.805	6	PopD	Region_63_iHS_PopD	LOC106568661	ttc19
14	4872467	5132290	3.8483	0.210011	3.805	6	PopD	Region_63_iHS_PopD	LOC106568662	cdyl
14	4872467	5132290	3.8483	0.210011	3.805	6	PopD	Region_63_iHS_PopD	LOC106568663	nebl
14	4872467	5132290	3.8483	0.210011	3.805	6	PopD	Region_63_iHS_PopD	dnjc1	dnajc1
14	4872467	5132290	3.8483	0.210011	3.805	6	PopD	Region_63_iHS_PopD	LOC106568665	slc4a2b
14	8208052	9149527	5.1987	0.107088	4.5151	10	PopD	Region_64_iHS_PopD	LOC106568710	aclyb
14	8208052	9149527	5.1987	0.107088	4.5151	10	PopD	Region_64_iHS_PopD	LOC106568711	and2
14	8208052	9149527	5.1987	0.107088	4.5151	10	PopD	Region_64_iHS_PopD	LOC106568782	apoda.1
14	8208052	9149527	5.1987	0.107088	4.5151	10	PopD	Region_64_iHS_PopD	LOC106568800	TMEM125 (1 of many)
14	8208052	9149527	5.1987	0.107088	4.5151	10	PopD	Region_64_iHS_PopD	LOC106568719	angptl3
14	8208052	9149527	5.1987	0.107088	4.5151	10	PopD	Region_64_iHS_PopD	LOC106568721	LEPROT
14	8208052	9149527	5.1987	0.107088	4.5151	10	PopD	Region_64_iHS_PopD	LOC100380719	mier1b
14	8208052	9149527	5.1987	0.107088	4.5151	10	PopD	Region_64_iHS_PopD	LOC106568781	BX649497.2
14	8208052	9149527	5.1987	0.107088	4.5151	10	PopD	Region_64_iHS_PopD	LOC106568799	samd7
14	8208052	9149527	5.1987	0.107088	4.5151	10	PopD	Region_64_iHS_PopD	LOC106568713	sec62
14	8208052	9149527	5.1987	0.107088	4.5151	10	PopD	Region_64_iHS_PopD	LOC106568714	si:ch73-185c24.2
14	8208052	9149527	5.1987	0.107088	4.5151	10	PopD	Region_64_iHS_PopD	LOC106568718	pgm1
14	8208052	9149527	5.1987	0.107088	4.5151	10	PopD	Region_64_iHS_PopD	LOC106568725	slc35d1a
14	8208052	9149527	5.1987	0.107088	4.5151	10	PopD	Region_64_iHS_PopD	LOC106568726	serbp1b
14	8208052	9149527	5.1987	0.107088	4.5151	10	PopD	Region_64_iHS_PopD	LOC106568727	hsd17b7
14	8208052	9149527	5.1987	0.107088	4.5151	10	PopD	Region_64_iHS_PopD	LOC106568728	ddr2b
14	8208052	9149527	5.1987	0.107088	4.5151	10	PopD	Region_64_iHS_PopD	LOC106568730	nos1apa
14	8208052	9149527	5.1987	0.107088	4.5151	10	PopD	Region_64_iHS_PopD	LOC106568709	fgf12a
14	8208052	9149527	5.1987	0.107088	4.5151	10	PopD	Region_64_iHS_PopD	LOC106568715	lrp8
14	8208052	9149527	5.1987	0.107088	4.5151	10	PopD	Region_64_iHS_PopD	LOC106568720	jak1
14	8208052	9149527	5.1987	0.107088	4.5151	10	PopD	Region_64_iHS_PopD	LOC106568722	pde4ba
14	10010788	10065148	3.3904	0.244122	3.5355	2	PopD	Region_65_iHS_PopD	LOC106568748	si:ch211-247n2.1
14	10010788	10065148	3.3904	0.244122	3.5355	2	PopD	Region_65_iHS_PopD	LOC106568749	tbl1xr1a
14	15773232	15783219	3.3313	0.828261	3.4994	2	PopC	Region_11_iHS_PopC	LOC106568881	sdr16c5a
14	16294126	16439646	4.3068	0.136809	4.0587	4	PopD	Region_66_iHS_PopD	LOC106568872	ca8
14	16294126	16439646	4.3068	0.136809	4.0587	4	PopD	Region_66_iHS_PopD	LOC106568870	xrn1
14	16294126	16439646	4.3068	0.136809	4.0587	4	PopD	Region_66_iHS_PopD	LOC106568871	tox
14	19218483	19341578	3.3301	0.940126	3.4987	5	PopA	Region_19_iHS_PopA	LOC106568830	pfkpa
14	19218483	19341578	3.3301	0.940126	3.4987	5	PopA	Region_19_iHS_PopA	LOC106568829	adarb2
14	19218483	19341578	3.3301	0.940126	3.4987	5	PopA	Region_19_iHS_PopA	LOC106568828	wdr37
14	24674586	25715785	4.188	0.898602	3.9944	6	PopA	Region_20_iHS_PopA	tmm70	tmem70
14	24674586	25715785	4.188	0.898602	3.9944	6	PopA	Region_20_iHS_PopA	LOC106569289	pi15b
14	24674586	25715785	4.188	0.898602	3.9944	6	PopA	Region_20_iHS_PopA	LOC106569288	cbln2a
14	24674586	25715785	4.188	0.898602	3.9944	6	PopA	Region_20_iHS_PopA	LOC106569222	GPR141
14	24674586	25715785	4.188	0.898602	3.9944	6	PopA	Region_20_iHS_PopA	LOC106569221	si:dkey-94e7.2
14	24674586	25715785	4.188	0.898602	3.9944	6	PopA	Region_20_iHS_PopA	LOC106569220	sec61g
14	24674586	25715785	4.188	0.898602	3.9944	6	PopA	Region_20_iHS_PopA	LOC106569286	mcm6l
14	24674586	25715785	4.188	0.898602	3.9944	6	PopA	Region_20_iHS_PopA	LOC106569216	exoc3
14	24674586	25715785	4.188	0.898602	3.9944	6	PopA	Region_20_iHS_PopA	LOC106569217	zcchc2
14	24674586	25715785	4.188	0.898602	3.9944	6	PopA	Region_20_iHS_PopA	LOC106569212	rpl37
14	24674586	25715785	4.188	0.898602	3.9944	6	PopA	Region_20_iHS_PopA	kiaa1217	si:ch211-207d6.2
14	24674586	25715785	4.188	0.898602	3.9944	6	PopA	Region_20_iHS_PopA	LOC106569237	paxip1
14	24674586	25715785	4.188	0.898602	3.9944	6	PopA	Region_20_iHS_PopA	LOC106569236	eng2b
14	24674586	25715785	4.188	0.898602	3.9944	6	PopA	Region_20_iHS_PopA	LOC106569233	shhb
14	24674586	25715785	4.188	0.898602	3.9944	6	PopA	Region_20_iHS_PopA	LOC106569232	dnajb6a
14	24674586	25715785	4.188	0.898602	3.9944	6	PopA	Region_20_iHS_PopA	LOC106569231	trpa1a
14	24674586	25715785	4.188	0.898602	3.9944	6	PopA	Region_20_iHS_PopA	LOC106569229	jph1b
14	24674586	25715785	4.188	0.898602	3.9944	6	PopA	Region_20_iHS_PopA	LOC106569228	crispld1b
14	24674586	25715785	4.188	0.898602	3.9944	6	PopA	Region_20_iHS_PopA	LOC106569227	socs6b
14	24674586	25715785	4.188	0.898602	3.9944	6	PopA	Region_20_iHS_PopA	LOC106569226	42435
14	24674586	25715785	4.188	0.898602	3.9944	6	PopA	Region_20_iHS_PopA	LOC106569225	ankrd33bb
14	24674586	25715785	4.188	0.898602	3.9944	6	PopA	Region_20_iHS_PopA	LOC106569218	cul1a
14	24674586	25715785	4.188	0.898602	3.9944	6	PopA	Region_20_iHS_PopA	LOC106569214	si:dkey-225n22.4
14	24674586	25715785	4.188	0.898602	3.9944	6	PopA	Region_20_iHS_PopA	ccr3	ccr12a
14	24674586	25715785	4.188	0.898602	3.9944	6	PopA	Region_20_iHS_PopA	blvra	blvra
14	24674586	25715785	4.188	0.898602	3.9944	6	PopA	Region_20_iHS_PopA	LOC106569210	vopp1
14	24674586	25715785	4.188	0.898602	3.9944	6	PopA	Region_20_iHS_PopA	LOC106569234	cnpy1
14	24674586	25715785	4.188	0.898602	3.9944	6	PopA	Region_20_iHS_PopA	LOC106569230	kcnb2
14	24674586	25715785	4.188	0.898602	3.9944	6	PopA	Region_20_iHS_PopA	LOC106569219	cntnap2a
14	24674586	25715785	4.188	0.898602	3.9944	6	PopA	Region_20_iHS_PopA	LOC106569285	ahrrb
14	24674586	25715785	4.188	0.898602	3.9944	6	PopA	Region_20_iHS_PopA	LOC106569213	hecw1b
14	24674586	25715785	4.188	0.898602	3.9944	6	PopA	Region_20_iHS_PopA	LOC106569209	tgfbr1b
14	24674586	25715785	4.188	0.898602	3.9944	6	PopA	Region_20_iHS_PopA	LOC106569223	ctnnd2b
14	56736246	57120611	3.98	0.898602	3.8794	4	PopA	Region_21_iHS_PopA	psmb2	psmb2
14	56736246	57120611	3.98	0.898602	3.8794	4	PopA	Region_21_iHS_PopA	cap1	cap1
14	56736246	57120611	3.98	0.898602	3.8794	4	PopA	Region_21_iHS_PopA	ef1a	eef1a1l1
14	56736246	57120611	3.98	0.898602	3.8794	4	PopA	Region_21_iHS_PopA	LOC106570028	rpl11
14	56736246	57120611	3.98	0.898602	3.8794	4	PopA	Region_21_iHS_PopA	LOC106570025	CR735126.1
14	56736246	57120611	3.98	0.898602	3.8794	4	PopA	Region_21_iHS_PopA	LOC106570020	si:ch211-250g4.3
14	56736246	57120611	3.98	0.898602	3.8794	4	PopA	Region_21_iHS_PopA	ncdn	ncdn
14	56736246	57120611	3.98	0.898602	3.8794	4	PopA	Region_21_iHS_PopA	kiaa0319l	si:ch211-193k19.1
14	56736246	57120611	3.98	0.898602	3.8794	4	PopA	Region_21_iHS_PopA	LOC106570032	ppt1
14	56736246	57120611	3.98	0.898602	3.8794	4	PopA	Region_21_iHS_PopA	LOC106570030	SLC17A3
14	56736246	57120611	3.98	0.898602	3.8794	4	PopA	Region_21_iHS_PopA	LOC106570029	mb21d1
14	56736246	57120611	3.98	0.898602	3.8794	4	PopA	Region_21_iHS_PopA	LOC106570027	klhl43
14	56736246	57120611	3.98	0.898602	3.8794	4	PopA	Region_21_iHS_PopA	LOC106570026	zgc:152986
14	56736246	57120611	3.98	0.898602	3.8794	4	PopA	Region_21_iHS_PopA	lypa2	lypla2
14	56736246	57120611	3.98	0.898602	3.8794	4	PopA	Region_21_iHS_PopA	LOC106570021	sfpq
14	56736246	57120611	3.98	0.898602	3.8794	4	PopA	Region_21_iHS_PopA	LOC106570019	zmym4
14	56736246	57120611	3.98	0.898602	3.8794	4	PopA	Region_21_iHS_PopA	LOC106570035	tfap2e
15	22773166	23073140	4.0388	0.898602	3.9122	6	PopA	Region_22_iHS_PopA	LOC106571234	mrap2a
15	22773166	23073140	4.0388	0.898602	3.9122	6	PopA	Region_22_iHS_PopA	LOC106571168	rtn4ip1
15	22773166	23073140	4.0388	0.898602	3.9122	6	PopA	Region_22_iHS_PopA	LOC106571165	sim1a
15	22773166	23073140	4.0388	0.898602	3.9122	6	PopA	Region_22_iHS_PopA	LOC106571226	ripply2
15	22773166	23073140	4.0388	0.898602	3.9122	6	PopA	Region_22_iHS_PopA	LOC106571169	si:ch211-152c2.3
15	22773166	23073140	4.0388	0.898602	3.9122	6	PopA	Region_22_iHS_PopA	LOC106571166	aim1a
15	22773166	23073140	4.0388	0.898602	3.9122	6	PopA	Region_22_iHS_PopA	LOC106571170	sobpb
15	26014297	26253025	3.3654	0.940126	3.5203	2	PopA	Region_23_iHS_PopA	LOC106571248	CLDN20 (1 of many)
15	26014297	26253025	3.3654	0.940126	3.5203	2	PopA	Region_23_iHS_PopA	LOC106571249	arid1b
15	26014297	26253025	3.3654	0.940126	3.5203	2	PopA	Region_23_iHS_PopA	LOC106571247	TIAM2 (1 of many)
15	26014297	26253025	3.3654	0.940126	3.5203	2	PopA	Region_23_iHS_PopA	LOC106571246	si:ch211-26b3.4
15	26014297	26253025	3.3654	0.940126	3.5203	2	PopA	Region_23_iHS_PopA	LOC106571244	cnksr3
16	6030690	6249119	3.8867	0.64836	3.8268	3	PopC	Region_12_iHS_PopC	LOC106573154	chst1
16	6030690	6249119	3.8867	0.64836	3.8268	3	PopC	Region_12_iHS_PopC	cssa16h11orf49	zgc:92873
16	6030690	6249119	3.8867	0.64836	3.8268	3	PopC	Region_12_iHS_PopC	LOC106573101	mapk8ip1
16	9639027	10642304	3.7427	0.64836	3.7444	5	PopC	Region_13_iHS_PopC	LOC106573280	tmem168b
16	9639027	10642304	3.7427	0.64836	3.7444	5	PopC	Region_13_iHS_PopC	LOC106573243	si:dkey-38n4.2
16	9639027	10642304	3.7427	0.64836	3.7444	5	PopC	Region_13_iHS_PopC	LOC106573271	enpp1
16	9639027	10642304	3.7427	0.64836	3.7444	5	PopC	Region_13_iHS_PopC	rpgrip1l	rpgrip1l
16	9639027	10642304	3.7427	0.64836	3.7444	5	PopC	Region_13_iHS_PopC	LOC106573248	LRRN3 (1 of many)
16	9639027	10642304	3.7427	0.64836	3.7444	5	PopC	Region_13_iHS_PopC	LOC106573246	lamb1a
16	9639027	10642304	3.7427	0.64836	3.7444	5	PopC	Region_13_iHS_PopC	lamb4	lamb4
16	9639027	10642304	3.7427	0.64836	3.7444	5	PopC	Region_13_iHS_PopC	LOC106573242	rnf141
16	9639027	10642304	3.7427	0.64836	3.7444	5	PopC	Region_13_iHS_PopC	LOC106573241	dbx1b
16	9639027	10642304	3.7427	0.64836	3.7444	5	PopC	Region_13_iHS_PopC	LOC106573253	sowahca
16	9639027	10642304	3.7427	0.64836	3.7444	5	PopC	Region_13_iHS_PopC	LOC106573249	immp2l
16	9639027	10642304	3.7427	0.64836	3.7444	5	PopC	Region_13_iHS_PopC	LOC106573247	BMT2
16	9639027	10642304	3.7427	0.64836	3.7444	5	PopC	Region_13_iHS_PopC	ampd3	ampd3a
16	9639027	10642304	3.7427	0.64836	3.7444	5	PopC	Region_13_iHS_PopC	LOC106573238	mpped2a
16	9639027	10642304	3.7427	0.64836	3.7444	5	PopC	Region_13_iHS_PopC	LOC106573239	nav2b
16	12985501	13367987	3.8395	0.64836	3.7999	4	PopC	Region_14_iHS_PopC	LOC106573192	ndufa9a
16	12985501	13367987	3.8395	0.64836	3.7999	4	PopC	Region_14_iHS_PopC	LOC106573274	si:ch211-238n5.4
16	12985501	13367987	3.8395	0.64836	3.7999	4	PopC	Region_14_iHS_PopC	LOC106573186	agk
16	12985501	13367987	3.8395	0.64836	3.7999	4	PopC	Region_14_iHS_PopC	LOC106573194	zgc:154077
16	12985501	13367987	3.8395	0.64836	3.7999	4	PopC	Region_14_iHS_PopC	LOC106573193	dyrk4
16	12985501	13367987	3.8395	0.64836	3.7999	4	PopC	Region_14_iHS_PopC	LOC106573190	cecr2
16	12985501	13367987	3.8395	0.64836	3.7999	4	PopC	Region_14_iHS_PopC	LOC106573189	slc25a18
16	12985501	13367987	3.8395	0.64836	3.7999	4	PopC	Region_14_iHS_PopC	LOC106573188	fgg
16	12985501	13367987	3.8395	0.64836	3.7999	4	PopC	Region_14_iHS_PopC	nup205	nup205
16	12985501	13367987	3.8395	0.64836	3.7999	4	PopC	Region_14_iHS_PopC	LOC106573195	zgc:77158
16	12985501	13367987	3.8395	0.64836	3.7999	4	PopC	Region_14_iHS_PopC	LOC106573191	cecr1a
16	12985501	13367987	3.8395	0.64836	3.7999	4	PopC	Region_14_iHS_PopC	LOC106573187	bcl2l13
16	12985501	13367987	3.8395	0.64836	3.7999	4	PopC	Region_14_iHS_PopC	LOC106573185	fgd4a
16	14829175	14833463	3.1383	0.991776	3.3791	2	PopA	Region_25_iHS_PopA	LOC106573173	hipk2
16	14071951	14921512	4.9062	0.337197	4.3703	7	PopC	Region_15_iHS_PopC	LOC106573179	CRACR2A (1 of many)
16	14071951	14921512	4.9062	0.337197	4.3703	7	PopC	Region_15_iHS_PopC	ttc38	ttc38
16	14071951	14921512	4.9062	0.337197	4.3703	7	PopC	Region_15_iHS_PopC	LOC106573173	hipk2
16	14071951	14921512	4.9062	0.337197	4.3703	7	PopC	Region_15_iHS_PopC	LOC106573176	tspan33b
16	14071951	14921512	4.9062	0.337197	4.3703	7	PopC	Region_15_iHS_PopC	LOC106573269	si:ch211-1e14.1
16	21673742	21882964	3.5559	0.940126	3.635	2	PopA	Region_26_iHS_PopA	LOC106573375	fgl2a
16	21673742	21882964	3.5559	0.940126	3.635	2	PopA	Region_26_iHS_PopA	LOC106573374	fgl2b
16	21673742	21882964	3.5559	0.940126	3.635	2	PopA	Region_26_iHS_PopA	fam185a	fam185a
16	21673742	21882964	3.5559	0.940126	3.635	2	PopA	Region_26_iHS_PopA	htf4	tcf3b
16	21673742	21882964	3.5559	0.940126	3.635	2	PopA	Region_26_iHS_PopA	LOC106573371	RSBN1
16	21673742	21882964	3.5559	0.940126	3.635	2	PopA	Region_26_iHS_PopA	armc10	armc10
16	21673742	21882964	3.5559	0.940126	3.635	2	PopA	Region_26_iHS_PopA	LOC106573379	cax2
16	21673742	21882964	3.5559	0.940126	3.635	2	PopA	Region_26_iHS_PopA	LOC106573380	klhdc10
16	21673742	21882964	3.5559	0.940126	3.635	2	PopA	Region_26_iHS_PopA	lrrc17	lrrc17
16	21673742	21882964	3.5559	0.940126	3.635	2	PopA	Region_26_iHS_PopA	LOC106573382	ube2h
17	9595526	10650314	4.7521	0.107088	4.2921	5	PopD	Region_67_iHS_PopD	LOC106575339	c1ql2
17	9595526	10650314	4.7521	0.107088	4.2921	5	PopD	Region_67_iHS_PopD	LOC106575264	pimr212
17	9595526	10650314	4.7521	0.107088	4.2921	5	PopD	Region_67_iHS_PopD	steap3	steap2
17	9595526	10650314	4.7521	0.107088	4.2921	5	PopD	Region_67_iHS_PopD	LOC106575270	gcgra
17	9595526	10650314	4.7521	0.107088	4.2921	5	PopD	Region_67_iHS_PopD	LOC106575275	spry2
17	9595526	10650314	4.7521	0.107088	4.2921	5	PopD	Region_67_iHS_PopD	LOC106575261	actr3b
17	9595526	10650314	4.7521	0.107088	4.2921	5	PopD	Region_67_iHS_PopD	LOC106575269	dbi
17	9595526	10650314	4.7521	0.107088	4.2921	5	PopD	Region_67_iHS_PopD	LOC106575268	ghrhra
17	9595526	10650314	4.7521	0.107088	4.2921	5	PopD	Region_67_iHS_PopD	cfap221	CFAP221
17	9595526	10650314	4.7521	0.107088	4.2921	5	PopD	Region_67_iHS_PopD	LOC106575271	GABRG3
17	9595526	10650314	4.7521	0.107088	4.2921	5	PopD	Region_67_iHS_PopD	LOC106575273	gabra5
17	9595526	10650314	4.7521	0.107088	4.2921	5	PopD	Region_67_iHS_PopD	nfip2	ndfip2
17	9595526	10650314	4.7521	0.107088	4.2921	5	PopD	Region_67_iHS_PopD	LOC106575258	nckap5l
17	9595526	10650314	4.7521	0.107088	4.2921	5	PopD	Region_67_iHS_PopD	LOC106575263	dpp6a
17	9595526	10650314	4.7521	0.107088	4.2921	5	PopD	Region_67_iHS_PopD	LOC106575272	gabrb3
17	9595526	10650314	4.7521	0.107088	4.2921	5	PopD	Region_67_iHS_PopD	LOC106575276	trip12
19	16762570	17099010	3.7932	0.64836	3.7735	3	PopC	Region_16_iHS_PopC	LOC100196412	klf6a
19	16762570	17099010	3.7932	0.64836	3.7735	3	PopC	Region_16_iHS_PopC	LOC106578571	fh
19	26510295	26774029	4.4423	0.454095	4.131	7	PopC	Region_18_iHS_PopC	LOC106578606	eng2a
19	26510295	26774029	4.4423	0.454095	4.131	7	PopC	Region_18_iHS_PopC	LOC106578611	lmbr1
19	26510295	26774029	4.4423	0.454095	4.131	7	PopC	Region_18_iHS_PopC	LOC106578610	shha
19	26510295	26774029	4.4423	0.454095	4.131	7	PopC	Region_18_iHS_PopC	LOC106578609	rbm33a
19	26510295	26774029	4.4423	0.454095	4.131	7	PopC	Region_18_iHS_PopC	LOC106578607	sptlc2b
20	60615832	60628858	3.769	0.210011	3.7596	4	PopD	Region_68_iHS_PopD	LOC106581082	si:dkey-4p15.5
20	60615832	60628858	3.769	0.210011	3.7596	4	PopD	Region_68_iHS_PopD	LOC106581144	sytl2b
20	65640434	65642412	4.0019	0.19611	3.8916	3	PopD	Region_69_iHS_PopD	LOC106581265	msi2b
20	68909020	69016539	4.4048	0.135375	4.1111	3	PopD	Region_70_iHS_PopD	LOC106581332	vwa7
20	68909020	69016539	4.4048	0.135375	4.1111	3	PopD	Region_70_iHS_PopD	LOC106581331	VWA5A (1 of many)
20	68909020	69016539	4.4048	0.135375	4.1111	3	PopD	Region_70_iHS_PopD	LOC106581326	si:ch211-37e10.1
20	68909020	69016539	4.4048	0.135375	4.1111	3	PopD	Region_70_iHS_PopD	LOC106581328	RYR2
20	68909020	69016539	4.4048	0.135375	4.1111	3	PopD	Region_70_iHS_PopD	LOC106581325	hnrnpr
20	68909020	69016539	4.4048	0.135375	4.1111	3	PopD	Region_70_iHS_PopD	LOC106581329	VWA5A (1 of many)
20	80375083	80387070	3.5395	0.231504	3.6252	2	PopD	Region_71_iHS_PopD	LOC106581526	appbp2
22	13551301	13713214	3.323	0.828261	3.4943	3	PopC	Region_19_iHS_PopC	LOC106582848	CABZ01012082.1
22	13551301	13713214	3.323	0.828261	3.4943	3	PopC	Region_19_iHS_PopC	LOC106582849	pdzrn3b
22	16108465	17678398	4.9676	0.337197	4.401	23	PopC	Region_20_iHS_PopC	LOC106582904	id1
22	16108465	17678398	4.9676	0.337197	4.401	23	PopC	Region_20_iHS_PopC	LOC106582911	qpct
22	16108465	17678398	4.9676	0.337197	4.401	23	PopC	Region_20_iHS_PopC	kcnkf	kcnk15
22	16108465	17678398	4.9676	0.337197	4.401	23	PopC	Region_20_iHS_PopC	LOC106582916	rbm38
22	16108465	17678398	4.9676	0.337197	4.401	23	PopC	Region_20_iHS_PopC	LOC106582917	thumpd1
22	16108465	17678398	4.9676	0.337197	4.401	23	PopC	Region_20_iHS_PopC	LOC106582920	ip6k2a
22	16108465	17678398	4.9676	0.337197	4.401	23	PopC	Region_20_iHS_PopC	LOC106582921	si:dkey-202e22.2
22	16108465	17678398	4.9676	0.337197	4.401	23	PopC	Region_20_iHS_PopC	LOC106582924	tada3l
22	16108465	17678398	4.9676	0.337197	4.401	23	PopC	Region_20_iHS_PopC	LOC106582926	rab7
22	16108465	17678398	4.9676	0.337197	4.401	23	PopC	Region_20_iHS_PopC	LOC106582927	rpn1
22	16108465	17678398	4.9676	0.337197	4.401	23	PopC	Region_20_iHS_PopC	LOC100380687	traip
22	16108465	17678398	4.9676	0.337197	4.401	23	PopC	Region_20_iHS_PopC	LOC106582936	itih3a
22	16108465	17678398	4.9676	0.337197	4.401	23	PopC	Region_20_iHS_PopC	mstn1	mustn1b
22	16108465	17678398	4.9676	0.337197	4.401	23	PopC	Region_20_iHS_PopC	LOC106582903	sulf2a
22	16108465	17678398	4.9676	0.337197	4.401	23	PopC	Region_20_iHS_PopC	LOC106582905	ncoa3
22	16108465	17678398	4.9676	0.337197	4.401	23	PopC	Region_20_iHS_PopC	LOC106582906	zmynd8
22	16108465	17678398	4.9676	0.337197	4.401	23	PopC	Region_20_iHS_PopC	LOC100136421	ogfr
22	16108465	17678398	4.9676	0.337197	4.401	23	PopC	Region_20_iHS_PopC	LOC106582791	lsm14b
22	16108465	17678398	4.9676	0.337197	4.401	23	PopC	Region_20_iHS_PopC	LOC106582913	si:ch211-253b8.5
22	16108465	17678398	4.9676	0.337197	4.401	23	PopC	Region_20_iHS_PopC	LOC106582792	atxn1b
22	16108465	17678398	4.9676	0.337197	4.401	23	PopC	Region_20_iHS_PopC	LOC106582784	ttll3
22	16108465	17678398	4.9676	0.337197	4.401	23	PopC	Region_20_iHS_PopC	LOC106582918	uqcrc1
22	16108465	17678398	4.9676	0.337197	4.401	23	PopC	Region_20_iHS_PopC	LOC106582793	cidec
22	16108465	17678398	4.9676	0.337197	4.401	23	PopC	Region_20_iHS_PopC	LOC106582919	gpr22a
22	16108465	17678398	4.9676	0.337197	4.401	23	PopC	Region_20_iHS_PopC	sc61a	sec61a1
22	16108465	17678398	4.9676	0.337197	4.401	23	PopC	Region_20_iHS_PopC	LOC106582923	chchd4a
22	16108465	17678398	4.9676	0.337197	4.401	23	PopC	Region_20_iHS_PopC	f264	pfkfb4a
22	16108465	17678398	4.9676	0.337197	4.401	23	PopC	Region_20_iHS_PopC	hmces	hmces
22	16108465	17678398	4.9676	0.337197	4.401	23	PopC	Region_20_iHS_PopC	LOC106582928	gata2a
22	16108465	17678398	4.9676	0.337197	4.401	23	PopC	Region_20_iHS_PopC	LOC106582931	zmynd8
22	16108465	17678398	4.9676	0.337197	4.401	23	PopC	Region_20_iHS_PopC	LOC106582935	tmem110
22	16108465	17678398	4.9676	0.337197	4.401	23	PopC	Region_20_iHS_PopC	LOC106582933	sfmbt1
22	16108465	17678398	4.9676	0.337197	4.401	23	PopC	Region_20_iHS_PopC	LOC100195900	prkcdb
22	16108465	17678398	4.9676	0.337197	4.401	23	PopC	Region_20_iHS_PopC	LOC106582900	zgc:92107
22	16108465	17678398	4.9676	0.337197	4.401	23	PopC	Region_20_iHS_PopC	mapk3	mapkapk3
22	16108465	17678398	4.9676	0.337197	4.401	23	PopC	Region_20_iHS_PopC	LOC106583046	fgd5a
22	16108465	17678398	4.9676	0.337197	4.401	23	PopC	Region_20_iHS_PopC	LOC106582912	cdh4
22	21581980	22080144	4.1141	0.167266	3.9539	2	PopD	Region_72_iHS_PopD	LOC106583008	trioa
22	21581980	22080144	4.1141	0.167266	3.9539	2	PopD	Region_72_iHS_PopD	LOC106583007	padi2
22	21581980	22080144	4.1141	0.167266	3.9539	2	PopD	Region_72_iHS_PopD	LOC106583004	lrig2
22	21581980	22080144	4.1141	0.167266	3.9539	2	PopD	Region_72_iHS_PopD	cd34	si:ch211-286o17.1
22	21581980	22080144	4.1141	0.167266	3.9539	2	PopD	Region_72_iHS_PopD	LOC106583000	PHTF1
22	21581980	22080144	4.1141	0.167266	3.9539	2	PopD	Region_72_iHS_PopD	pfkfb2	pfkfb2b
22	21581980	22080144	4.1141	0.167266	3.9539	2	PopD	Region_72_iHS_PopD	LOC106583006	rap1gap
22	21581980	22080144	4.1141	0.167266	3.9539	2	PopD	Region_72_iHS_PopD	magi2	magi3b
22	21581980	22080144	4.1141	0.167266	3.9539	2	PopD	Region_72_iHS_PopD	cd55	im:7151449
22	21553029	22158359	3.9096	0.64836	3.8398	6	PopC	Region_21_iHS_PopC	LOC106583008	trioa
22	21553029	22158359	3.9096	0.64836	3.8398	6	PopC	Region_21_iHS_PopC	yod1	yod1
22	21553029	22158359	3.9096	0.64836	3.8398	6	PopC	Region_21_iHS_PopC	LOC106582993	hp1bp3
22	21553029	22158359	3.9096	0.64836	3.8398	6	PopC	Region_21_iHS_PopC	LOC106583007	padi2
22	21553029	22158359	3.9096	0.64836	3.8398	6	PopC	Region_21_iHS_PopC	LOC106583004	lrig2
22	21553029	22158359	3.9096	0.64836	3.8398	6	PopC	Region_21_iHS_PopC	cd34	si:ch211-286o17.1
22	21553029	22158359	3.9096	0.64836	3.8398	6	PopC	Region_21_iHS_PopC	LOC106583000	PHTF1
22	21553029	22158359	3.9096	0.64836	3.8398	6	PopC	Region_21_iHS_PopC	pfkfb2	pfkfb2b
22	21553029	22158359	3.9096	0.64836	3.8398	6	PopC	Region_21_iHS_PopC	cssa22h1orf116	zgc:158258
22	21553029	22158359	3.9096	0.64836	3.8398	6	PopC	Region_21_iHS_PopC	kif17	kif17
22	21553029	22158359	3.9096	0.64836	3.8398	6	PopC	Region_21_iHS_PopC	LOC106582994	sh2d5
22	21553029	22158359	3.9096	0.64836	3.8398	6	PopC	Region_21_iHS_PopC	LOC106582990	eif4g3a
22	21553029	22158359	3.9096	0.64836	3.8398	6	PopC	Region_21_iHS_PopC	LOC106583006	rap1gap
22	21553029	22158359	3.9096	0.64836	3.8398	6	PopC	Region_21_iHS_PopC	magi2	magi3b
22	21553029	22158359	3.9096	0.64836	3.8398	6	PopC	Region_21_iHS_PopC	cd55	im:7151449
22	29409742	29601861	3.6695	0.940126	3.7018	7	PopA	Region_27_iHS_PopA	LOC106583145	col7a1
22	31990298	32229258	3.7337	0.64836	3.7392	3	PopC	Region_22_iHS_PopC	dtx3l	si:dkey-40c23.2
22	31990298	32229258	3.7337	0.64836	3.7392	3	PopC	Region_22_iHS_PopC	LOC106583141	lrp1aa
22	31990298	32229258	3.7337	0.64836	3.7392	3	PopC	Region_22_iHS_PopC	LOC106583305	lrp1aa
24	14785450	15447053	4.6205	0.107088	4.2244	4	PopD	Region_73_iHS_PopD	cdk7	cdk7
24	14785450	15447053	4.6205	0.107088	4.2244	4	PopD	Region_73_iHS_PopD	LOC106585012	vcp
24	14785450	15447053	4.6205	0.107088	4.2244	4	PopD	Region_73_iHS_PopD	srrd	srrd
24	14785450	15447053	4.6205	0.107088	4.2244	4	PopD	Region_73_iHS_PopD	LOC106585023	thbs4a
24	14785450	15447053	4.6205	0.107088	4.2244	4	PopD	Region_73_iHS_PopD	LOC106585019	slc14a2
24	14785450	15447053	4.6205	0.107088	4.2244	4	PopD	Region_73_iHS_PopD	LOC106585016	lnpep
24	14785450	15447053	4.6205	0.107088	4.2244	4	PopD	Region_73_iHS_PopD	LOC106585017	erap2
24	14785450	15447053	4.6205	0.107088	4.2244	4	PopD	Region_73_iHS_PopD	dnajb5	dnajb5
24	14785450	15447053	4.6205	0.107088	4.2244	4	PopD	Region_73_iHS_PopD	fancg	fancg
24	14785450	15447053	4.6205	0.107088	4.2244	4	PopD	Region_73_iHS_PopD	LOC106584919	nefma
24	14785450	15447053	4.6205	0.107088	4.2244	4	PopD	Region_73_iHS_PopD	LOC106585010	thoc5
24	14785450	15447053	4.6205	0.107088	4.2244	4	PopD	Region_73_iHS_PopD	tfip11	tfip11
24	14785450	15447053	4.6205	0.107088	4.2244	4	PopD	Region_73_iHS_PopD	LOC106585006	tacc1
24	14785450	15447053	4.6205	0.107088	4.2244	4	PopD	Region_73_iHS_PopD	LOC106585007	si:ch211-113d22.2
24	14785450	15447053	4.6205	0.107088	4.2244	4	PopD	Region_73_iHS_PopD	LOC106585005	PLEKHA2
24	14785450	15447053	4.6205	0.107088	4.2244	4	PopD	Region_73_iHS_PopD	LOC106585022	serinc5
24	14785450	15447053	4.6205	0.107088	4.2244	4	PopD	Region_73_iHS_PopD	setbp1	setbp1
24	14785450	15447053	4.6205	0.107088	4.2244	4	PopD	Region_73_iHS_PopD	LOC106585015	rgmb
24	14785450	15447053	4.6205	0.107088	4.2244	4	PopD	Region_73_iHS_PopD	epg5	epg5
24	14785450	15447053	4.6205	0.107088	4.2244	4	PopD	Region_73_iHS_PopD	LOC106585008	si:ch211-166a6.5
24	14785450	15447053	4.6205	0.107088	4.2244	4	PopD	Region_73_iHS_PopD	LOC106585003	tbx5a
24	16282149	17380466	4.4964	0.117045	4.1596	8	PopD	Region_74_iHS_PopD	LOC106585257	si:ch211-102c2.7
24	16282149	17380466	4.4964	0.117045	4.1596	8	PopD	Region_74_iHS_PopD	LOC106585251	spaw
24	16282149	17380466	4.4964	0.117045	4.1596	8	PopD	Region_74_iHS_PopD	LOC106585258	eif4ebp1
24	16282149	17380466	4.4964	0.117045	4.1596	8	PopD	Region_74_iHS_PopD	LOC106585263	sftpbb
24	16282149	17380466	4.4964	0.117045	4.1596	8	PopD	Region_74_iHS_PopD	LOC106585264	si:ch211-283h6.4
24	16282149	17380466	4.4964	0.117045	4.1596	8	PopD	Region_74_iHS_PopD	p3ip1	pik3ip1
24	16282149	17380466	4.4964	0.117045	4.1596	8	PopD	Region_74_iHS_PopD	LOC106584980	si:ch211-225b11.4
24	16282149	17380466	4.4964	0.117045	4.1596	8	PopD	Region_74_iHS_PopD	LOC106584979	atp6v0a2b
24	16282149	17380466	4.4964	0.117045	4.1596	8	PopD	Region_74_iHS_PopD	LOC106584977	emid1
24	16282149	17380466	4.4964	0.117045	4.1596	8	PopD	Region_74_iHS_PopD	LOC106584976	ewsr1b
24	16282149	17380466	4.4964	0.117045	4.1596	8	PopD	Region_74_iHS_PopD	LOC106584974	gas2l1
24	16282149	17380466	4.4964	0.117045	4.1596	8	PopD	Region_74_iHS_PopD	LOC106584973	ap1b1
24	16282149	17380466	4.4964	0.117045	4.1596	8	PopD	Region_74_iHS_PopD	LOC106584972	rasl10a
24	16282149	17380466	4.4964	0.117045	4.1596	8	PopD	Region_74_iHS_PopD	LOC106584971	OSBP2 (1 of many)
24	16282149	17380466	4.4964	0.117045	4.1596	8	PopD	Region_74_iHS_PopD	LOC106585256	si:ch211-102c2.8
24	16282149	17380466	4.4964	0.117045	4.1596	8	PopD	Region_74_iHS_PopD	tco2	tcn2
24	16282149	17380466	4.4964	0.117045	4.1596	8	PopD	Region_74_iHS_PopD	LOC106585261	ebf2
24	16282149	17380466	4.4964	0.117045	4.1596	8	PopD	Region_74_iHS_PopD	LOC106585262	usp39
24	16282149	17380466	4.4964	0.117045	4.1596	8	PopD	Region_74_iHS_PopD	LOC106585265	mat2aa
24	16282149	17380466	4.4964	0.117045	4.1596	8	PopD	Region_74_iHS_PopD	LOC106585266	inpp5jb
24	16282149	17380466	4.4964	0.117045	4.1596	8	PopD	Region_74_iHS_PopD	LOC106585268	trafd1
24	16282149	17380466	4.4964	0.117045	4.1596	8	PopD	Region_74_iHS_PopD	dnah10	DNAH10
24	16282149	17380466	4.4964	0.117045	4.1596	8	PopD	Region_74_iHS_PopD	LOC106585259	ANK1 (1 of many)
24	16282149	17380466	4.4964	0.117045	4.1596	8	PopD	Region_74_iHS_PopD	LOC106585267	smtnb
24	16282149	17380466	4.4964	0.117045	4.1596	8	PopD	Region_74_iHS_PopD	LOC106585249	cds2
24	23556922	23569665	3.3369	0.828261	3.5028	4	PopC	Region_23_iHS_PopC	apja	aplnra
24	23689693	24015913	3.5469	0.231504	3.6296	3	PopD	Region_75_iHS_PopD	LOC106585496	mlec
24	23689693	24015913	3.5469	0.231504	3.6296	3	PopD	Region_75_iHS_PopD	LOC106585495	unc119.1
24	23689693	24015913	3.5469	0.231504	3.6296	3	PopD	Region_75_iHS_PopD	aakb1	prkab1b
24	23689693	24015913	3.5469	0.231504	3.6296	3	PopD	Region_75_iHS_PopD	LOC106585336	si:ch211-170d8.2
24	23689693	24015913	3.5469	0.231504	3.6296	3	PopD	Region_75_iHS_PopD	LOC106585500	ggt5a
24	23689693	24015913	3.5469	0.231504	3.6296	3	PopD	Region_75_iHS_PopD	LOC106585499	asphd2
24	23689693	24015913	3.5469	0.231504	3.6296	3	PopD	Region_75_iHS_PopD	LOC106585497	cabp1b
24	23689693	24015913	3.5469	0.231504	3.6296	3	PopD	Region_75_iHS_PopD	LOC106585494	zgc:162025
24	23689693	24015913	3.5469	0.231504	3.6296	3	PopD	Region_75_iHS_PopD	LOC106585492	msi1
24	23689693	24015913	3.5469	0.231504	3.6296	3	PopD	Region_75_iHS_PopD	LOC106585337	TMEM233
24	23689693	24015913	3.5469	0.231504	3.6296	3	PopD	Region_75_iHS_PopD	LOC106585490	pla2g1b
24	23689693	24015913	3.5469	0.231504	3.6296	3	PopD	Region_75_iHS_PopD	LOC106585488	si:ch211-170d8.5
24	23689693	24015913	3.5469	0.231504	3.6296	3	PopD	Region_75_iHS_PopD	LOC106585487	cox6a1
24	23689693	24015913	3.5469	0.231504	3.6296	3	PopD	Region_75_iHS_PopD	LOC106585486	si:ch73-138n13.1
24	23689693	24015913	3.5469	0.231504	3.6296	3	PopD	Region_75_iHS_PopD	LOC106585501	ggt1a
24	23689693	24015913	3.5469	0.231504	3.6296	3	PopD	Region_75_iHS_PopD	LOC106585502	lrrc75ba
24	23689693	24015913	3.5469	0.231504	3.6296	3	PopD	Region_75_iHS_PopD	LOC106585312	hnf1a
24	23689693	24015913	3.5469	0.231504	3.6296	3	PopD	Region_75_iHS_PopD	rnf10	rnf10
24	24577538	26845034	6.3462	0.0176449	5.0462	54	PopD	Region_76_iHS_PopD	LOC106585472*	ube2g1b*
24	24577538	26845034	6.3462	0.0176449	5.0462	54	PopD	Region_76_iHS_PopD	LOC106585471*	anapc7*
24	24577538	26845034	6.3462	0.0176449	5.0462	54	PopD	Region_76_iHS_PopD	LOC106585464*	adora2aa*
24	24577538	26845034	6.3462	0.0176449	5.0462	54	PopD	Region_76_iHS_PopD	LOC106585462*	gucd1*
24	24577538	26845034	6.3462	0.0176449	5.0462	54	PopD	Region_76_iHS_PopD	LOC106585307*	tas2r200.1*
24	24577538	26845034	6.3462	0.0176449	5.0462	54	PopD	Region_76_iHS_PopD	LOC106585460*	gstt1a*
24	24577538	26845034	6.3462	0.0176449	5.0462	54	PopD	Region_76_iHS_PopD	derl2*	derl3*
24	24577538	26845034	6.3462	0.0176449	5.0462	54	PopD	Region_76_iHS_PopD	LOC106585458*	smarcb1a*
24	24577538	26845034	6.3462	0.0176449	5.0462	54	PopD	Region_76_iHS_PopD	LOC106585457*	ptgesl*
24	24577538	26845034	6.3462	0.0176449	5.0462	54	PopD	Region_76_iHS_PopD	LOC106585452*	odf2a*
24	24577538	26845034	6.3462	0.0176449	5.0462	54	PopD	Region_76_iHS_PopD	LOC106585455*	si:ch211-51h9.7*
24	24577538	26845034	6.3462	0.0176449	5.0462	54	PopD	Region_76_iHS_PopD	LOC106585453*	pkn3*
24	24577538	26845034	6.3462	0.0176449	5.0462	54	PopD	Region_76_iHS_PopD	LOC106585451*	slc25a25a*
24	24577538	26845034	6.3462	0.0176449	5.0462	54	PopD	Region_76_iHS_PopD	LOC106585449*	pimr48*
24	24577538	26845034	6.3462	0.0176449	5.0462	54	PopD	Region_76_iHS_PopD	LOC106585331*	obscnb*
24	24577538	26845034	6.3462	0.0176449	5.0462	54	PopD	Region_76_iHS_PopD	LOC106585446*	ppp6c*
24	24577538	26845034	6.3462	0.0176449	5.0462	54	PopD	Region_76_iHS_PopD	rpl35*	rpl35*
24	24577538	26845034	6.3462	0.0176449	5.0462	54	PopD	Region_76_iHS_PopD	LOC106585441*	lhx2b*
24	24577538	26845034	6.3462	0.0176449	5.0462	54	PopD	Region_76_iHS_PopD	LOC100136483*	tubb2b*
24	24577538	26845034	6.3462	0.0176449	5.0462	54	PopD	Region_76_iHS_PopD	LOC106585329*	bcl2l16*
24	24577538	26845034	6.3462	0.0176449	5.0462	54	PopD	Region_76_iHS_PopD	LOC106585438*	lmo4a*
24	24577538	26845034	6.3462	0.0176449	5.0462	54	PopD	Region_76_iHS_PopD	LOC106585436*	CR388166.2*
24	24577538	26845034	6.3462	0.0176449	5.0462	54	PopD	Region_76_iHS_PopD	LOC106585328*	fgf17*
24	24577538	26845034	6.3462	0.0176449	5.0462	54	PopD	Region_76_iHS_PopD	LOC106585431*	AL831768.2*
24	24577538	26845034	6.3462	0.0176449	5.0462	54	PopD	Region_76_iHS_PopD	LOC106585430*	arrdc1a*
24	24577538	26845034	6.3462	0.0176449	5.0462	54	PopD	Region_76_iHS_PopD	LOC106585429*	ehmt1b*
24	24577538	26845034	6.3462	0.0176449	5.0462	54	PopD	Region_76_iHS_PopD	LOC106585421*	inpp5e*
24	24577538	26845034	6.3462	0.0176449	5.0462	54	PopD	Region_76_iHS_PopD	LOC106585419*	si:dkey-56d12.4*
24	24577538	26845034	6.3462	0.0176449	5.0462	54	PopD	Region_76_iHS_PopD	LOC106585304*	CR450701.1*
24	24577538	26845034	6.3462	0.0176449	5.0462	54	PopD	Region_76_iHS_PopD	LOC106585412*	ZBTB26*
24	24577538	26845034	6.3462	0.0176449	5.0462	54	PopD	Region_76_iHS_PopD	LOC106585410*	ugt5c2*
24	24577538	26845034	6.3462	0.0176449	5.0462	54	PopD	Region_76_iHS_PopD	tor2a*	tor2a*
24	24577538	26845034	6.3462	0.0176449	5.0462	54	PopD	Region_76_iHS_PopD	ptrh1*	ptrh1*
24	24577538	26845034	6.3462	0.0176449	5.0462	54	PopD	Region_76_iHS_PopD	LOC106585404*	si:dkeyp-70f9.7*
24	24577538	26845034	6.3462	0.0176449	5.0462	54	PopD	Region_76_iHS_PopD	LOC106585326*	fam163b*
24	24577538	26845034	6.3462	0.0176449	5.0462	54	PopD	Region_76_iHS_PopD	LOC106585469*	atp2a2a*
24	24577538	26845034	6.3462	0.0176449	5.0462	54	PopD	Region_76_iHS_PopD	LOC106585467*	bcr*
24	24577538	26845034	6.3462	0.0176449	5.0462	54	PopD	Region_76_iHS_PopD	LOC106585466*	specc1la*
24	24577538	26845034	6.3462	0.0176449	5.0462	54	PopD	Region_76_iHS_PopD	LOC106585333*	si:ch211-191o15.6*
24	24577538	26845034	6.3462	0.0176449	5.0462	54	PopD	Region_76_iHS_PopD	LOC106585463*	snrpd3*
24	24577538	26845034	6.3462	0.0176449	5.0462	54	PopD	Region_76_iHS_PopD	LOC106585461*	p2rx7*
24	24577538	26845034	6.3462	0.0176449	5.0462	54	PopD	Region_76_iHS_PopD	LOC106585459*	mmp11a*
24	24577538	26845034	6.3462	0.0176449	5.0462	54	PopD	Region_76_iHS_PopD	LOC106585456*	RALGDS*
24	24577538	26845034	6.3462	0.0176449	5.0462	54	PopD	Region_76_iHS_PopD	LOC106585454*	setb*
24	24577538	26845034	6.3462	0.0176449	5.0462	54	PopD	Region_76_iHS_PopD	zdh12*	zdhhc12b*
24	24577538	26845034	6.3462	0.0176449	5.0462	54	PopD	Region_76_iHS_PopD	LOC106585450*	fam102aa*
24	24577538	26845034	6.3462	0.0176449	5.0462	54	PopD	Region_76_iHS_PopD	LOC106585448*	pip5kl1*
24	24577538	26845034	6.3462	0.0176449	5.0462	54	PopD	Region_76_iHS_PopD	shlb2*	sh3glb2b*
24	24577538	26845034	6.3462	0.0176449	5.0462	54	PopD	Region_76_iHS_PopD	LOC106585332*	tnfsf10*
24	24577538	26845034	6.3462	0.0176449	5.0462	54	PopD	Region_76_iHS_PopD	LOC106585445*	golga1*
24	24577538	26845034	6.3462	0.0176449	5.0462	54	PopD	Region_76_iHS_PopD	olm2a*	olfml2a*
24	24577538	26845034	6.3462	0.0176449	5.0462	54	PopD	Region_76_iHS_PopD	LOC106585443*	nr5a1b*
24	24577538	26845034	6.3462	0.0176449	5.0462	54	PopD	Region_76_iHS_PopD	LOC106585442*	adgrd2*
24	24577538	26845034	6.3462	0.0176449	5.0462	54	PopD	Region_76_iHS_PopD	LOC106585439*	fpgs*
24	24577538	26845034	6.3462	0.0176449	5.0462	54	PopD	Region_76_iHS_PopD	LOC106585437*	cyr61l1*
24	24577538	26845034	6.3462	0.0176449	5.0462	54	PopD	Region_76_iHS_PopD	LOC106585435*	FKBP15*
24	24577538	26845034	6.3462	0.0176449	5.0462	54	PopD	Region_76_iHS_PopD	LOC106585327*	entpd2a.2*
24	24577538	26845034	6.3462	0.0176449	5.0462	54	PopD	Region_76_iHS_PopD	LOC106585434*	nelfb*
24	24577538	26845034	6.3462	0.0176449	5.0462	54	PopD	Region_76_iHS_PopD	LOC106585433*	pofut1*
24	24577538	26845034	6.3462	0.0176449	5.0462	54	PopD	Region_76_iHS_PopD	dpp7*	dpp7*
24	24577538	26845034	6.3462	0.0176449	5.0462	54	PopD	Region_76_iHS_PopD	LOC106585420*	pmpca*
24	24577538	26845034	6.3462	0.0176449	5.0462	54	PopD	Region_76_iHS_PopD	LOC106585418*	ptgs1*
24	24577538	26845034	6.3462	0.0176449	5.0462	54	PopD	Region_76_iHS_PopD	LOC106585416*	lhx6*
24	24577538	26845034	6.3462	0.0176449	5.0462	54	PopD	Region_76_iHS_PopD	LOC106585415*	krt1-c5*
24	24577538	26845034	6.3462	0.0176449	5.0462	54	PopD	Region_76_iHS_PopD	LOC106585411*	gpr52*
24	24577538	26845034	6.3462	0.0176449	5.0462	54	PopD	Region_76_iHS_PopD	LOC106585409*	strbp*
24	24577538	26845034	6.3462	0.0176449	5.0462	54	PopD	Region_76_iHS_PopD	LOC106585406*	si:dkeyp-70f9.7*
24	24577538	26845034	6.3462	0.0176449	5.0462	54	PopD	Region_76_iHS_PopD	LOC106585403*	adamtsl2*
24	24577538	26845034	6.3462	0.0176449	5.0462	54	PopD	Region_76_iHS_PopD	LOC106585468*	ift81*
24	24577538	26845034	6.3462	0.0176449	5.0462	54	PopD	Region_76_iHS_PopD	LOC106585444*	nr6a1a*
24	24577538	26845034	6.3462	0.0176449	5.0462	54	PopD	Region_76_iHS_PopD	LOC106585440*	crb2b*
24	24577538	26845034	6.3462	0.0176449	5.0462	54	PopD	Region_76_iHS_PopD	LOC106585417*	hmcn1*
24	24577538	26845034	6.3462	0.0176449	5.0462	54	PopD	Region_76_iHS_PopD	LOC106585413*	ugt5a1*
24	24577538	26845034	6.3462	0.0176449	5.0462	54	PopD	Region_76_iHS_PopD	cssa24h9orf117*	cfap157*
24	24577538	26845034	6.3462	0.0176449	5.0462	54	PopD	Region_76_iHS_PopD	LOC106585447*	MEGF9 (1 of many)*
24	31092587	32112152	4.8023	0.107088	4.3177	7	PopD	Region_77_iHS_PopD	rmi1	rmi1
24	31092587	32112152	4.8023	0.107088	4.3177	7	PopD	Region_77_iHS_PopD	LOC106585674	si:dkey-234h16.7
24	31092587	32112152	4.8023	0.107088	4.3177	7	PopD	Region_77_iHS_PopD	LOC106585669	ccser1
24	31092587	32112152	4.8023	0.107088	4.3177	7	PopD	Region_77_iHS_PopD	LOC106585664	aldh3b2
24	31092587	32112152	4.8023	0.107088	4.3177	7	PopD	Region_77_iHS_PopD	LOC100196092	kctd10
24	31092587	32112152	4.8023	0.107088	4.3177	7	PopD	Region_77_iHS_PopD	LOC106585660	pole
24	31092587	32112152	4.8023	0.107088	4.3177	7	PopD	Region_77_iHS_PopD	LOC106585632	CLDN22
24	31092587	32112152	4.8023	0.107088	4.3177	7	PopD	Region_77_iHS_PopD	LOC106585651	slc2a11b
24	31092587	32112152	4.8023	0.107088	4.3177	7	PopD	Region_77_iHS_PopD	LOC106585648	chek2
24	31092587	32112152	4.8023	0.107088	4.3177	7	PopD	Region_77_iHS_PopD	LOC106585631	card9
24	31092587	32112152	4.8023	0.107088	4.3177	7	PopD	Region_77_iHS_PopD	ntrk2	ntrk2a
24	31092587	32112152	4.8023	0.107088	4.3177	7	PopD	Region_77_iHS_PopD	cssa24h9orf64	zgc:136564
24	31092587	32112152	4.8023	0.107088	4.3177	7	PopD	Region_77_iHS_PopD	kif27	kif7
24	31092587	32112152	4.8023	0.107088	4.3177	7	PopD	Region_77_iHS_PopD	LOC106585677	sgsm1a
24	31092587	32112152	4.8023	0.107088	4.3177	7	PopD	Region_77_iHS_PopD	LOC106585678	fgf23
24	31092587	32112152	4.8023	0.107088	4.3177	7	PopD	Region_77_iHS_PopD	LOC106585673	ankrd13a
24	31092587	32112152	4.8023	0.107088	4.3177	7	PopD	Region_77_iHS_PopD	LOC106585671	git2a
24	31092587	32112152	4.8023	0.107088	4.3177	7	PopD	Region_77_iHS_PopD	tchp	tchp
24	31092587	32112152	4.8023	0.107088	4.3177	7	PopD	Region_77_iHS_PopD	LOC106585667	fam222a
24	31092587	32112152	4.8023	0.107088	4.3177	7	PopD	Region_77_iHS_PopD	LOC106585666	mvk
24	31092587	32112152	4.8023	0.107088	4.3177	7	PopD	Region_77_iHS_PopD	LOC106585665	mmab
24	31092587	32112152	4.8023	0.107088	4.3177	7	PopD	Region_77_iHS_PopD	LOC106585662	ube3b
24	31092587	32112152	4.8023	0.107088	4.3177	7	PopD	Region_77_iHS_PopD	LOC106585661	foxn4
24	31092587	32112152	4.8023	0.107088	4.3177	7	PopD	Region_77_iHS_PopD	LOC106585658	acacb
24	31092587	32112152	4.8023	0.107088	4.3177	7	PopD	Region_77_iHS_PopD	LOC106585656	p2rx2
24	31092587	32112152	4.8023	0.107088	4.3177	7	PopD	Region_77_iHS_PopD	LOC106585655	pes
24	31092587	32112152	4.8023	0.107088	4.3177	7	PopD	Region_77_iHS_PopD	LOC106585657	CR356230.1
24	31092587	32112152	4.8023	0.107088	4.3177	7	PopD	Region_77_iHS_PopD	LOC106585654	gal3st1a
24	31092587	32112152	4.8023	0.107088	4.3177	7	PopD	Region_77_iHS_PopD	LOC106585650	sdccag3
24	31092587	32112152	4.8023	0.107088	4.3177	7	PopD	Region_77_iHS_PopD	LOC106585647	snapc4
24	31092587	32112152	4.8023	0.107088	4.3177	7	PopD	Region_77_iHS_PopD	hnrnpk	hnrpkl
24	31092587	32112152	4.8023	0.107088	4.3177	7	PopD	Region_77_iHS_PopD	LOC106585675	slc6a4b
24	31092587	32112152	4.8023	0.107088	4.3177	7	PopD	Region_77_iHS_PopD	LOC106585663	myo1ha
24	31092587	32112152	4.8023	0.107088	4.3177	7	PopD	Region_77_iHS_PopD	LOC106585652	AIFM3
24	31092587	32112152	4.8023	0.107088	4.3177	7	PopD	Region_77_iHS_PopD	ccdc180	CU856180.1
24	31092587	32112152	4.8023	0.107088	4.3177	7	PopD	Region_77_iHS_PopD	LOC106585668	trpv4
24	38342733	38499796	4.247	0.14783	4.0264	5	PopD	Region_78_iHS_PopD	smad4	smad4a
24	38342733	38499796	4.247	0.14783	4.0264	5	PopD	Region_78_iHS_PopD	elac1	elac1
24	38342733	38499796	4.247	0.14783	4.0264	5	PopD	Region_78_iHS_PopD	aptx	aptx
24	38342733	38499796	4.247	0.14783	4.0264	5	PopD	Region_78_iHS_PopD	me2	me2
24	38342733	38499796	4.247	0.14783	4.0264	5	PopD	Region_78_iHS_PopD	LOC106585833	si:ch211-103n10.5
24	38342733	38499796	4.247	0.14783	4.0264	5	PopD	Region_78_iHS_PopD	LOC106585834	prf1.5
24	38342733	38499796	4.247	0.14783	4.0264	5	PopD	Region_78_iHS_PopD	stpg2	CABZ01112921.1
24	38342733	38499796	4.247	0.14783	4.0264	5	PopD	Region_78_iHS_PopD	mex3c	mex3b
24	38342733	38499796	4.247	0.14783	4.0264	5	PopD	Region_78_iHS_PopD	mapk4	mapk4
24	38342733	38499796	4.247	0.14783	4.0264	5	PopD	Region_78_iHS_PopD	LOC106585832	tspan36
24	38342733	38499796	4.247	0.14783	4.0264	5	PopD	Region_78_iHS_PopD	mpeg1	mpeg1.1
26	8518404	8521734	3.2869	0.262696	3.472	2	PopD	Region_79_iHS_PopD	LOC106587085	tmem138
26	8518404	8521734	3.2869	0.262696	3.472	2	PopD	Region_79_iHS_PopD	ddb1	ddb1
26	10443405	10494151	3.4467	0.240821	3.5696	4	PopD	Region_80_iHS_PopD	LOC106587138	tpcn2
26	10443405	10494151	3.4467	0.240821	3.5696	4	PopD	Region_80_iHS_PopD	LOC106587139	dhcr7
26	12305018	12346605	3.2262	0.273573	3.4344	3	PopD	Region_81_iHS_PopD	tshz3	tshz3b
26	13058540	13687339	4.7625	0.107088	4.2974	22	PopD	Region_82_iHS_PopD	LOC106587303	triob
26	13058540	13687339	4.7625	0.107088	4.2974	22	PopD	Region_82_iHS_PopD	LOC106587301	orc6
26	13058540	13687339	4.7625	0.107088	4.2974	22	PopD	Region_82_iHS_PopD	LOC106587296	zgc:92818
26	13058540	13687339	4.7625	0.107088	4.2974	22	PopD	Region_82_iHS_PopD	LOC106587175	cdca9
26	13058540	13687339	4.7625	0.107088	4.2974	22	PopD	Region_82_iHS_PopD	LOC106587299	shcbp1
26	13058540	13687339	4.7625	0.107088	4.2974	22	PopD	Region_82_iHS_PopD	LOC106587298	vps35
26	13058540	13687339	4.7625	0.107088	4.2974	22	PopD	Region_82_iHS_PopD	LOC106587297	mylk3
26	13058540	13687339	4.7625	0.107088	4.2974	22	PopD	Region_82_iHS_PopD	LOC106587295	gpt2
26	13058540	13687339	4.7625	0.107088	4.2974	22	PopD	Region_82_iHS_PopD	LOC100286703	dnaja2l
26	13058540	13687339	4.7625	0.107088	4.2974	22	PopD	Region_82_iHS_PopD	LOC106587293	neto2b
26	13058540	13687339	4.7625	0.107088	4.2974	22	PopD	Region_82_iHS_PopD	LOC106587304	uqcrfs1
26	13058540	13687339	4.7625	0.107088	4.2974	22	PopD	Region_82_iHS_PopD	LOC106587300	hrh3
26	13058540	13687339	4.7625	0.107088	4.2974	22	PopD	Region_82_iHS_PopD	LOC106587292	itfg1
26	13058540	13687339	4.7625	0.107088	4.2974	22	PopD	Region_82_iHS_PopD	LOC106587291	phkb
26	16421748	17399290	3.9255	0.202122	3.8488	18	PopD	Region_83_iHS_PopD	LOC106587239	cilp
26	16421748	17399290	3.9255	0.202122	3.8488	18	PopD	Region_83_iHS_PopD	LOC106587231	ubl7a
26	16421748	17399290	3.9255	0.202122	3.8488	18	PopD	Region_83_iHS_PopD	LOC106587173	ccnb1
26	16421748	17399290	3.9255	0.202122	3.8488	18	PopD	Region_83_iHS_PopD	ctdspl2	ctdspl2b
26	16421748	17399290	3.9255	0.202122	3.8488	18	PopD	Region_83_iHS_PopD	LOC106587240	si:ch211-150j10.4
26	16421748	17399290	3.9255	0.202122	3.8488	18	PopD	Region_83_iHS_PopD	eif3j	eif3ja
26	16421748	17399290	3.9255	0.202122	3.8488	18	PopD	Region_83_iHS_PopD	LOC106587238	igdcc3
26	16421748	17399290	3.9255	0.202122	3.8488	18	PopD	Region_83_iHS_PopD	LOC106587237	igdcc4
26	16421748	17399290	3.9255	0.202122	3.8488	18	PopD	Region_83_iHS_PopD	LOC106587235	scamp5a
26	16421748	17399290	3.9255	0.202122	3.8488	18	PopD	Region_83_iHS_PopD	LOC106587229	ube2q2
26	16421748	17399290	3.9255	0.202122	3.8488	18	PopD	Region_83_iHS_PopD	LOC106587233	si:dkey-105e17.1
26	16421748	17399290	3.9255	0.202122	3.8488	18	PopD	Region_83_iHS_PopD	LOC106587232	cd276
26	16421748	17399290	3.9255	0.202122	3.8488	18	PopD	Region_83_iHS_PopD	LOC106587230	SHF
26	16421748	17399290	3.9255	0.202122	3.8488	18	PopD	Region_83_iHS_PopD	LOC106587234	loxl1

## Sheet: Table S6. Genes XPEHH
Table S6. Genes identified by XP-EHH using Atlantic salmon annotation (GCF_000233375.1)
Definition of columns:
(1) Chromosome in Atlantic salmon (2) Start of the region (First SNP position) (3) End of the region (Last SNP position)
(4) Maximum p-value in the region (5) FDR adjustment (6) Maximum XP-EHH in the region (7) Number of SNPs in the region (8) Population (9) Name of region (10) Gene Name in Atlantic salmon (11) Gene Name in zebra fish
* Indicates genes with false discovery rate (FDR) adjustment < 0,05
CHR	START	END	-log(p-value)	FDR	Max XPEHH	N SNPS	POP	REGION Name	Gene Name Atlantic salmon	Gene Name Zebrafish
5	54825723	55732536	3.6499	0.227175	-3.6904	12	PopA	Region_1_xpehh_PopB/PopA	LOC106605258	nxph1
5	54825723	55732536	3.6499	0.227175	-3.6904	12	PopA	Region_1_xpehh_PopB/PopA	ica69	ICA1
5	54825723	55732536	3.6499	0.227175	-3.6904	12	PopA	Region_1_xpehh_PopB/PopA	LOC106605261	mios
5	54825723	55732536	3.6499	0.227175	-3.6904	12	PopA	Region_1_xpehh_PopB/PopA	LOC106605379	col28a1b
5	54825723	55732536	3.6499	0.227175	-3.6904	12	PopA	Region_1_xpehh_PopB/PopA	LOC106605263	tac1
5	54825723	55732536	3.6499	0.227175	-3.6904	12	PopA	Region_1_xpehh_PopB/PopA	LOC106605262	sept7b
5	54825723	55732536	3.6499	0.227175	-3.6904	12	PopA	Region_1_xpehh_PopB/PopA	nek10	nek10
5	54825723	55732536	3.6499	0.227175	-3.6904	12	PopA	Region_1_xpehh_PopB/PopA	LOC100136378	nr1d2b
5	54825723	55732536	3.6499	0.227175	-3.6904	12	PopA	Region_1_xpehh_PopB/PopA	pp2d1	phlpp1
5	54825723	55732536	3.6499	0.227175	-3.6904	12	PopA	Region_1_xpehh_PopB/PopA	rab5a	rab5ab
5	54825723	55732536	3.6499	0.227175	-3.6904	12	PopA	Region_1_xpehh_PopB/PopA	efhb	efhb
5	54825723	55732536	3.6499	0.227175	-3.6904	12	PopA	Region_1_xpehh_PopB/PopA	LOC106605273	CRISP3
5	54825723	55732536	3.6499	0.227175	-3.6904	12	PopA	Region_1_xpehh_PopB/PopA	LOC106605250	si:zfos-367g9.1
5	54825723	55732536	3.6499	0.227175	-3.6904	12	PopA	Region_1_xpehh_PopB/PopA	LOC106605276	notchl
5	54825723	55732536	3.6499	0.227175	-3.6904	12	PopA	Region_1_xpehh_PopB/PopA	LOC106605277	gpsm1b
5	54825723	55732536	3.6499	0.227175	-3.6904	12	PopA	Region_1_xpehh_PopB/PopA	LOC106605251	phf1
5	54825723	55732536	3.6499	0.227175	-3.6904	12	PopA	Region_1_xpehh_PopB/PopA	LOC106605259	glcci1
5	54825723	55732536	3.6499	0.227175	-3.6904	12	PopA	Region_1_xpehh_PopB/PopA	LOC106605378	col28a1a
5	54825723	55732536	3.6499	0.227175	-3.6904	12	PopA	Region_1_xpehh_PopB/PopA	LOC106605265	rarga
5	54825723	55732536	3.6499	0.227175	-3.6904	12	PopA	Region_1_xpehh_PopB/PopA	LOC106605266	ube2e2
5	54825723	55732536	3.6499	0.227175	-3.6904	12	PopA	Region_1_xpehh_PopB/PopA	LOC106605268	znf385d
5	54825723	55732536	3.6499	0.227175	-3.6904	12	PopA	Region_1_xpehh_PopB/PopA	LOC106605270	SATB1
5	54825723	55732536	3.6499	0.227175	-3.6904	12	PopA	Region_1_xpehh_PopB/PopA	LOC106605274	FQ976914.1
5	54825723	55732536	3.6499	0.227175	-3.6904	12	PopA	Region_1_xpehh_PopB/PopA	tap1	tap1
5	54825723	55732536	3.6499	0.227175	-3.6904	12	PopA	Region_1_xpehh_PopB/PopA	pbx2	pbx2
5	54825723	55732536	3.6499	0.227175	-3.6904	12	PopA	Region_1_xpehh_PopB/PopA	LOC106605280	dnase2
5	54825723	55732536	3.6499	0.227175	-3.6904	12	PopA	Region_1_xpehh_PopB/PopA	LOC106605278	rgl2
5	54825723	55732536	3.6499	0.227175	-3.6904	12	PopA	Region_1_xpehh_PopB/PopA	LOC106605271	PLCL2
5	54825723	55732536	3.6499	0.227175	-3.6904	12	PopA	Region_1_xpehh_PopB/PopA	LOC106605281	syngap1b
5	54825723	55732536	3.6499	0.227175	-3.6904	12	PopA	Region_1_xpehh_PopB/PopA	LOC106605275	brd2a
5	55731397	55732536	3.2453	0.519271	-3.4462	2	PopA	Region_1_xpehh_PopD/PopA	LOC106605281	syngap1b
5	56873613	56874557	3.6226	0.400766	-3.6744	3	PopA	Region_2_xpehh_PopD/PopA	LOC106605328	ctss2.1
9	3926205	4026195	4.4259	0.21189	-4.1223	14	PopA	Region_2_xpehh_PopB/PopA	fosl2	fosl2
9	3926205	4026195	4.4259	0.21189	-4.1223	14	PopA	Region_2_xpehh_PopB/PopA	styx	styx
9	3926205	4026195	4.4259	0.21189	-4.1223	14	PopA	Region_2_xpehh_PopB/PopA	gnpnat1	gnpnat1
9	3926205	4026195	4.4259	0.21189	-4.1223	14	PopA	Region_2_xpehh_PopB/PopA	bre	bre
9	3674860	4026195	5.0148	0.0172027	-4.4245	14	PopA	Region_1_xpehh_PopC/PopA	LOC106610608*	CR387997.2*
9	3674860	4026195	5.0148	0.0172027	-4.4245	14	PopA	Region_1_xpehh_PopC/PopA	fosl2*	fosl2*
9	3674860	4026195	5.0148	0.0172027	-4.4245	14	PopA	Region_1_xpehh_PopC/PopA	styx*	styx*
9	3674860	4026195	5.0148	0.0172027	-4.4245	14	PopA	Region_1_xpehh_PopC/PopA	gnpnat1*	gnpnat1*
9	3674860	4026195	5.0148	0.0172027	-4.4245	14	PopA	Region_1_xpehh_PopC/PopA	rbks*	rbks*
9	3674860	4026195	5.0148	0.0172027	-4.4245	14	PopA	Region_1_xpehh_PopC/PopA	bre*	bre*
9	8922677	9254400	3.6625	0.227175	-3.6977	12	PopA	Region_3_xpehh_PopB/PopA	LOC106610705	atpif1b
9	8922677	9254400	3.6625	0.227175	-3.6977	12	PopA	Region_3_xpehh_PopB/PopA	LOC106610682	sepn1
9	8922677	9254400	3.6625	0.227175	-3.6977	12	PopA	Region_3_xpehh_PopB/PopA	LOC106610706	nkl.4
9	8922677	9254400	3.6625	0.227175	-3.6977	12	PopA	Region_3_xpehh_PopB/PopA	face1	zmpste24
9	8922677	9254400	3.6625	0.227175	-3.6977	12	PopA	Region_3_xpehh_PopB/PopA	LOC106610678	rlf
9	8922677	9254400	3.6625	0.227175	-3.6977	12	PopA	Region_3_xpehh_PopB/PopA	LOC106610680	stac
9	8922677	9254400	3.6625	0.227175	-3.6977	12	PopA	Region_3_xpehh_PopB/PopA	tonsl	tonsl
9	8922677	9254400	3.6625	0.227175	-3.6977	12	PopA	Region_3_xpehh_PopB/PopA	LOC106610684	GABRR1 (1 of many)
9	8922677	9254400	3.6625	0.227175	-3.6977	12	PopA	Region_3_xpehh_PopB/PopA	LOC106610685	lrp2b
9	8922677	9254400	3.6625	0.227175	-3.6977	12	PopA	Region_3_xpehh_PopB/PopA	LOC106610679	si:ch211-15d5.11
9	8919522	9581852	3.8662	0.0491204	-3.8152	12	PopA	Region_2_xpehh_PopC/PopA	LOC106610705*	atpif1b*
9	8919522	9581852	3.8662	0.0491204	-3.8152	12	PopA	Region_2_xpehh_PopC/PopA	LOC106610682*	sepn1*
9	8919522	9581852	3.8662	0.0491204	-3.8152	12	PopA	Region_2_xpehh_PopC/PopA	LOC106610706*	nkl.4*
9	8919522	9581852	3.8662	0.0491204	-3.8152	12	PopA	Region_2_xpehh_PopC/PopA	LOC100379103*	akirin2*
9	8919522	9581852	3.8662	0.0491204	-3.8152	12	PopA	Region_2_xpehh_PopC/PopA	LOC106610688*	cga*
9	8919522	9581852	3.8662	0.0491204	-3.8152	12	PopA	Region_2_xpehh_PopC/PopA	LOC106610648*	HTR1E*
9	8919522	9581852	3.8662	0.0491204	-3.8152	12	PopA	Region_2_xpehh_PopC/PopA	LOC106610707*	htr1b*
9	8919522	9581852	3.8662	0.0491204	-3.8152	12	PopA	Region_2_xpehh_PopC/PopA	face1*	zmpste24*
9	8919522	9581852	3.8662	0.0491204	-3.8152	12	PopA	Region_2_xpehh_PopC/PopA	LOC106610678*	rlf*
9	8919522	9581852	3.8662	0.0491204	-3.8152	12	PopA	Region_2_xpehh_PopC/PopA	LOC106610680*	stac*
9	8919522	9581852	3.8662	0.0491204	-3.8152	12	PopA	Region_2_xpehh_PopC/PopA	tonsl*	tonsl*
9	8919522	9581852	3.8662	0.0491204	-3.8152	12	PopA	Region_2_xpehh_PopC/PopA	LOC106610684*	GABRR1 (1 of many)*
9	8919522	9581852	3.8662	0.0491204	-3.8152	12	PopA	Region_2_xpehh_PopC/PopA	LOC106610685*	lrp2b*
9	8919522	9581852	3.8662	0.0491204	-3.8152	12	PopA	Region_2_xpehh_PopC/PopA	LOC106610686*	cnr1*
9	8919522	9581852	3.8662	0.0491204	-3.8152	12	PopA	Region_2_xpehh_PopC/PopA	LOC106610687*	znf292a*
9	8919522	9581852	3.8662	0.0491204	-3.8152	12	PopA	Region_2_xpehh_PopC/PopA	LOC100286553*	syncripl*
9	8919522	9581852	3.8662	0.0491204	-3.8152	12	PopA	Region_2_xpehh_PopC/PopA	LOC106610690*	snx14*
9	8919522	9581852	3.8662	0.0491204	-3.8152	12	PopA	Region_2_xpehh_PopC/PopA	LOC106610691*	impg1b*
9	8919522	9581852	3.8662	0.0491204	-3.8152	12	PopA	Region_2_xpehh_PopC/PopA	LOC106610679*	si:ch211-15d5.11*
9	8919522	9581852	3.8662	0.0491204	-3.8152	12	PopA	Region_2_xpehh_PopC/PopA	LOC106610693*	myo6b*
9	11161334	11550482	3.7061	0.227175	-3.7231	13	PopA	Region_5_xpehh_PopB/PopA	asap2	asap2a
9	11161334	11550482	3.7061	0.227175	-3.7231	13	PopA	Region_5_xpehh_PopB/PopA	itgb1bp1	itgb1bp1
9	11161334	11550482	3.7061	0.227175	-3.7231	13	PopA	Region_5_xpehh_PopB/PopA	LOC106610724	cpsf3
9	11161334	11550482	3.7061	0.227175	-3.7231	13	PopA	Region_5_xpehh_PopB/PopA	LOC106610727	zfyve9b
9	11161334	11550482	3.7061	0.227175	-3.7231	13	PopA	Region_5_xpehh_PopB/PopA	LOC106610702	mboat2a
9	11161334	11550482	3.7061	0.227175	-3.7231	13	PopA	Region_5_xpehh_PopB/PopA	LOC106610725	mboat2b
9	11161334	11550482	3.7061	0.227175	-3.7231	13	PopA	Region_5_xpehh_PopB/PopA	iah1	iah1
9	11161334	11550482	3.7061	0.227175	-3.7231	13	PopA	Region_5_xpehh_PopB/PopA	LOC106610722	ywhaqb
9	11161334	11550482	3.7061	0.227175	-3.7231	13	PopA	Region_5_xpehh_PopB/PopA	grhl1	grhl1
9	11161334	11550482	3.7061	0.227175	-3.7231	13	PopA	Region_5_xpehh_PopB/PopA	LOC106610723	adam17a
9	11161334	11559014	4.823	0.018738	-4.3282	19	PopA	Region_4_xpehh_PopC/PopA	asap2*	asap2a*
9	11161334	11559014	4.823	0.018738	-4.3282	19	PopA	Region_4_xpehh_PopC/PopA	itgb1bp1*	itgb1bp1*
9	11161334	11559014	4.823	0.018738	-4.3282	19	PopA	Region_4_xpehh_PopC/PopA	LOC106610724*	cpsf3*
9	11161334	11559014	4.823	0.018738	-4.3282	19	PopA	Region_4_xpehh_PopC/PopA	LOC106610727*	zfyve9b*
9	11161334	11559014	4.823	0.018738	-4.3282	19	PopA	Region_4_xpehh_PopC/PopA	LOC100194692*	klf11b*
9	11161334	11559014	4.823	0.018738	-4.3282	19	PopA	Region_4_xpehh_PopC/PopA	LOC106610702*	mboat2a*
9	11161334	11559014	4.823	0.018738	-4.3282	19	PopA	Region_4_xpehh_PopC/PopA	LOC106610725*	mboat2b*
9	11161334	11559014	4.823	0.018738	-4.3282	19	PopA	Region_4_xpehh_PopC/PopA	iah1*	iah1*
9	11161334	11559014	4.823	0.018738	-4.3282	19	PopA	Region_4_xpehh_PopC/PopA	LOC106610722*	ywhaqb*
9	11161334	11559014	4.823	0.018738	-4.3282	19	PopA	Region_4_xpehh_PopC/PopA	grhl1*	grhl1*
9	11161334	11559014	4.823	0.018738	-4.3282	19	PopA	Region_4_xpehh_PopC/PopA	LOC106610723*	adam17a*
9	14273828	14762829	3.3023	0.233579	-3.4815	4	PopA	Region_6_xpehh_PopB/PopA	adi1	adi1
9	14273828	14762829	3.3023	0.233579	-3.4815	4	PopA	Region_6_xpehh_PopB/PopA	pxdn	PXDN
9	14273828	14762829	3.3023	0.233579	-3.4815	4	PopA	Region_6_xpehh_PopB/PopA	trappc12	trappc12
9	14273828	14762829	3.3023	0.233579	-3.4815	4	PopA	Region_6_xpehh_PopB/PopA	LOC106610770	filip1a
9	14273828	14762829	3.3023	0.233579	-3.4815	4	PopA	Region_6_xpehh_PopB/PopA	LOC106610772	cox7a2a
9	14273828	14762829	3.3023	0.233579	-3.4815	4	PopA	Region_6_xpehh_PopB/PopA	LOC106610773	col12a1b
9	14273828	14762829	3.3023	0.233579	-3.4815	4	PopA	Region_6_xpehh_PopB/PopA	myt1l	myt1la
9	14273828	14762829	3.3023	0.233579	-3.4815	4	PopA	Region_6_xpehh_PopB/PopA	tssc1	tssc1
9	14273828	14762829	3.3023	0.233579	-3.4815	4	PopA	Region_6_xpehh_PopB/PopA	LOC106610771	tmem30aa
9	16195488	16258103	4.0631	0.21189	-3.9257	10	PopA	Region_7_xpehh_PopB/PopA	LOC106610794	prkd3
9	16195488	16258103	4.0631	0.21189	-3.9257	10	PopA	Region_7_xpehh_PopB/PopA	foxa2	foxa2
9	18148050	18205556	3.2578	0.233579	-3.454	3	PopA	Region_8_xpehh_PopB/PopA	LOC106610895	tmem50a
9	18148050	18205556	3.2578	0.233579	-3.454	3	PopA	Region_8_xpehh_PopB/PopA	LOC106610897	rhd
9	18148050	18205556	3.2578	0.233579	-3.454	3	PopA	Region_8_xpehh_PopB/PopA	LOC106610896	rhd
9	18148050	18205556	3.2578	0.233579	-3.454	3	PopA	Region_8_xpehh_PopB/PopA	LOC106610893	tmem57a
9	18148050	18205556	3.2578	0.233579	-3.454	3	PopA	Region_8_xpehh_PopB/PopA	arhb	ldlrap1b
9	19073620	19095240	3.324	0.233579	-3.4949	5	PopA	Region_9_xpehh_PopB/PopA	plcb2	plcb3
9	21730905	21852576	4.295	0.21189	-4.0524	12	PopA	Region_10_xpehh_PopB/PopA	LOC106611064	vsx2
9	21730905	21852576	4.295	0.21189	-4.0524	12	PopA	Region_10_xpehh_PopB/PopA	pomt2	pomt2
9	21730905	21852576	4.295	0.21189	-4.0524	12	PopA	Region_10_xpehh_PopB/PopA	LOC106611068	syndig1l
9	21730905	21852576	4.295	0.21189	-4.0524	12	PopA	Region_10_xpehh_PopB/PopA	LOC106611063	lin52
9	22381488	22394268	3.1296	0.52558	-3.3736	3	PopA	Region_5_xpehh_PopD/PopA	ift43	stard13a
9	21767289	22951518	4.3234	0.0320567	-4.0677	43	PopA	Region_5_xpehh_PopC/PopA	LOC106611064*	vsx2*
9	21767289	22951518	4.3234	0.0320567	-4.0677	43	PopA	Region_5_xpehh_PopC/PopA	pomt2*	pomt2*
9	21767289	22951518	4.3234	0.0320567	-4.0677	43	PopA	Region_5_xpehh_PopC/PopA	vash1*	VASH1*
9	21767289	22951518	4.3234	0.0320567	-4.0677	43	PopA	Region_5_xpehh_PopC/PopA	LOC106611098*	OLFM4 (1 of many)*
9	21767289	22951518	4.3234	0.0320567	-4.0677	43	PopA	Region_5_xpehh_PopC/PopA	LOC106611054*	rps6kl1*
9	21767289	22951518	4.3234	0.0320567	-4.0677	43	PopA	Region_5_xpehh_PopC/PopA	LOC106611097*	C14orf1*
9	21767289	22951518	4.3234	0.0320567	-4.0677	43	PopA	Region_5_xpehh_PopC/PopA	mlh3*	mlh3*
9	21767289	22951518	4.3234	0.0320567	-4.0677	43	PopA	Region_5_xpehh_PopC/PopA	acyp1*	ACYP2*
9	21767289	22951518	4.3234	0.0320567	-4.0677	43	PopA	Region_5_xpehh_PopC/PopA	zc2hc1c*	zc2hc1c*
9	21767289	22951518	4.3234	0.0320567	-4.0677	43	PopA	Region_5_xpehh_PopC/PopA	LOC106611038*	zgc:174904*
9	21767289	22951518	4.3234	0.0320567	-4.0677	43	PopA	Region_5_xpehh_PopC/PopA	LOC106611037*	CABZ01046348.1*
9	21767289	22951518	4.3234	0.0320567	-4.0677	43	PopA	Region_5_xpehh_PopC/PopA	LOC106611035*	isca2*
9	21767289	22951518	4.3234	0.0320567	-4.0677	43	PopA	Region_5_xpehh_PopC/PopA	LOC106611095*	tmed8*
9	21767289	22951518	4.3234	0.0320567	-4.0677	43	PopA	Region_5_xpehh_PopC/PopA	LOC106611033*	zgc:163014*
9	21767289	22951518	4.3234	0.0320567	-4.0677	43	PopA	Region_5_xpehh_PopC/PopA	LOC106611032*	aldh6a1*
9	21767289	22951518	4.3234	0.0320567	-4.0677	43	PopA	Region_5_xpehh_PopC/PopA	coq6*	coq6*
9	21767289	22951518	4.3234	0.0320567	-4.0677	43	PopA	Region_5_xpehh_PopC/PopA	LOC106611093*	ngb*
9	21767289	22951518	4.3234	0.0320567	-4.0677	43	PopA	Region_5_xpehh_PopC/PopA	LOC106611068*	syndig1l*
9	21767289	22951518	4.3234	0.0320567	-4.0677	43	PopA	Region_5_xpehh_PopC/PopA	LOC106611063*	lin52*
9	21767289	22951518	4.3234	0.0320567	-4.0677	43	PopA	Region_5_xpehh_PopC/PopA	LOC106611059*	AREL1*
9	21767289	22951518	4.3234	0.0320567	-4.0677	43	PopA	Region_5_xpehh_PopC/PopA	LOC106611060*	fcf1*
9	21767289	22951518	4.3234	0.0320567	-4.0677	43	PopA	Region_5_xpehh_PopC/PopA	LOC106611057*	angel1*
9	21767289	22951518	4.3234	0.0320567	-4.0677	43	PopA	Region_5_xpehh_PopC/PopA	dlst*	dlst*
9	21767289	22951518	4.3234	0.0320567	-4.0677	43	PopA	Region_5_xpehh_PopC/PopA	LOC106611051*	esrrb*
9	21767289	22951518	4.3234	0.0320567	-4.0677	43	PopA	Region_5_xpehh_PopC/PopA	gpatch2l*	GPATCH2*
9	21767289	22951518	4.3234	0.0320567	-4.0677	43	PopA	Region_5_xpehh_PopC/PopA	tgfb3*	tgfb3*
9	21767289	22951518	4.3234	0.0320567	-4.0677	43	PopA	Region_5_xpehh_PopC/PopA	LOC106611046*	flvcr2a*
9	21767289	22951518	4.3234	0.0320567	-4.0677	43	PopA	Region_5_xpehh_PopC/PopA	LOC106611045*	jdp2a*
9	21767289	22951518	4.3234	0.0320567	-4.0677	43	PopA	Region_5_xpehh_PopC/PopA	LOC106611096*	fosaa*
9	21767289	22951518	4.3234	0.0320567	-4.0677	43	PopA	Region_5_xpehh_PopC/PopA	LOC106611044*	tmed10*
9	21767289	22951518	4.3234	0.0320567	-4.0677	43	PopA	Region_5_xpehh_PopC/PopA	LOC106611034*	ATG2A*
9	21767289	22951518	4.3234	0.0320567	-4.0677	43	PopA	Region_5_xpehh_PopC/PopA	LOC106611031*	entpd5a*
9	21767289	22951518	4.3234	0.0320567	-4.0677	43	PopA	Region_5_xpehh_PopC/PopA	LOC106611030*	fam161b*
9	21767289	22951518	4.3234	0.0320567	-4.0677	43	PopA	Region_5_xpehh_PopC/PopA	LOC106611061*	ltbp1*
9	21767289	22951518	4.3234	0.0320567	-4.0677	43	PopA	Region_5_xpehh_PopC/PopA	prox2*	prox2*
9	21767289	22951518	4.3234	0.0320567	-4.0677	43	PopA	Region_5_xpehh_PopC/PopA	ift43*	stard13a*
9	21767289	22951518	4.3234	0.0320567	-4.0677	43	PopA	Region_5_xpehh_PopC/PopA	LOC106611039*	si:ch73-343l4.8*
9	21767289	22951518	4.3234	0.0320567	-4.0677	43	PopA	Region_5_xpehh_PopC/PopA	LOC106611026*	tmem63c*
9	22379380	23101106	4.1494	0.21189	-3.9733	25	PopA	Region_11_xpehh_PopB/PopA	LOC106611097	C14orf1
9	22379380	23101106	4.1494	0.21189	-3.9733	25	PopA	Region_11_xpehh_PopB/PopA	mlh3	mlh3
9	22379380	23101106	4.1494	0.21189	-3.9733	25	PopA	Region_11_xpehh_PopB/PopA	acyp1	ACYP2
9	22379380	23101106	4.1494	0.21189	-3.9733	25	PopA	Region_11_xpehh_PopB/PopA	zc2hc1c	zc2hc1c
9	22379380	23101106	4.1494	0.21189	-3.9733	25	PopA	Region_11_xpehh_PopB/PopA	LOC106611038	zgc:174904
9	22379380	23101106	4.1494	0.21189	-3.9733	25	PopA	Region_11_xpehh_PopB/PopA	LOC106611037	CABZ01046348.1
9	22379380	23101106	4.1494	0.21189	-3.9733	25	PopA	Region_11_xpehh_PopB/PopA	LOC106611035	isca2
9	22379380	23101106	4.1494	0.21189	-3.9733	25	PopA	Region_11_xpehh_PopB/PopA	LOC106611095	tmed8
9	22379380	23101106	4.1494	0.21189	-3.9733	25	PopA	Region_11_xpehh_PopB/PopA	LOC106611033	zgc:163014
9	22379380	23101106	4.1494	0.21189	-3.9733	25	PopA	Region_11_xpehh_PopB/PopA	LOC106611032	aldh6a1
9	22379380	23101106	4.1494	0.21189	-3.9733	25	PopA	Region_11_xpehh_PopB/PopA	coq6	coq6
9	22379380	23101106	4.1494	0.21189	-3.9733	25	PopA	Region_11_xpehh_PopB/PopA	LOC106611093	ngb
9	22379380	23101106	4.1494	0.21189	-3.9733	25	PopA	Region_11_xpehh_PopB/PopA	LOC106611029	cipca
9	22379380	23101106	4.1494	0.21189	-3.9733	25	PopA	Region_11_xpehh_PopB/PopA	tgfb3	tgfb3
9	22379380	23101106	4.1494	0.21189	-3.9733	25	PopA	Region_11_xpehh_PopB/PopA	LOC106611046	flvcr2a
9	22379380	23101106	4.1494	0.21189	-3.9733	25	PopA	Region_11_xpehh_PopB/PopA	LOC106611045	jdp2a
9	22379380	23101106	4.1494	0.21189	-3.9733	25	PopA	Region_11_xpehh_PopB/PopA	LOC106611096	fosaa
9	22379380	23101106	4.1494	0.21189	-3.9733	25	PopA	Region_11_xpehh_PopB/PopA	LOC106611044	tmed10
9	22379380	23101106	4.1494	0.21189	-3.9733	25	PopA	Region_11_xpehh_PopB/PopA	LOC106611034	ATG2A
9	22379380	23101106	4.1494	0.21189	-3.9733	25	PopA	Region_11_xpehh_PopB/PopA	LOC106611031	entpd5a
9	22379380	23101106	4.1494	0.21189	-3.9733	25	PopA	Region_11_xpehh_PopB/PopA	LOC106611030	fam161b
9	22379380	23101106	4.1494	0.21189	-3.9733	25	PopA	Region_11_xpehh_PopB/PopA	LOC106611025	pgfb
9	22379380	23101106	4.1494	0.21189	-3.9733	25	PopA	Region_11_xpehh_PopB/PopA	slc35f4	slc35f4
9	22379380	23101106	4.1494	0.21189	-3.9733	25	PopA	Region_11_xpehh_PopB/PopA	ift43	stard13a
9	22379380	23101106	4.1494	0.21189	-3.9733	25	PopA	Region_11_xpehh_PopB/PopA	LOC106611039	si:ch73-343l4.8
9	22379380	23101106	4.1494	0.21189	-3.9733	25	PopA	Region_11_xpehh_PopB/PopA	LOC106611026	tmem63c
9	23728364	24144245	6.0912	0.0631138	-4.9328	15	PopA	Region_6_xpehh_PopD/PopA	LOC106611012	TMEM179 (1 of many)
9	23728364	24144245	6.0912	0.0631138	-4.9328	15	PopA	Region_6_xpehh_PopD/PopA	LOC106611089	arhgef18b
9	23728364	24144245	6.0912	0.0631138	-4.9328	15	PopA	Region_6_xpehh_PopD/PopA	LOC106611009	CABZ01071407.1
9	23728364	24144245	6.0912	0.0631138	-4.9328	15	PopA	Region_6_xpehh_PopD/PopA	LOC106611010	atxn3
9	23728364	24144245	6.0912	0.0631138	-4.9328	15	PopA	Region_6_xpehh_PopD/PopA	LOC106611008	SERPINA10
9	23728364	24144245	6.0912	0.0631138	-4.9328	15	PopA	Region_6_xpehh_PopD/PopA	LOC106611004	foxp1a
9	23728364	24144245	6.0912	0.0631138	-4.9328	15	PopA	Region_6_xpehh_PopD/PopA	LOC106611090	si:ch211-175l6.2
9	23728364	24144245	6.0912	0.0631138	-4.9328	15	PopA	Region_6_xpehh_PopD/PopA	LOC106611011	si:dkey-206p8.1
9	23728364	24144245	6.0912	0.0631138	-4.9328	15	PopA	Region_6_xpehh_PopD/PopA	ddx24	ddx24
9	23728364	24144245	6.0912	0.0631138	-4.9328	15	PopA	Region_6_xpehh_PopD/PopA	LOC106611005	si:ch1073-416d2.4
9	23728364	24144245	6.0912	0.0631138	-4.9328	15	PopA	Region_6_xpehh_PopD/PopA	LOC106611002	PRIMA1
9	24142090	24440987	3.0748	0.238346	-3.3387	6	PopA	Region_12_xpehh_PopB/PopA	LOC106610999	ubr7
9	24142090	24440987	3.0748	0.238346	-3.3387	6	PopA	Region_12_xpehh_PopB/PopA	itpk1	itpk1b
9	24142090	24440987	3.0748	0.238346	-3.3387	6	PopA	Region_12_xpehh_PopB/PopA	LOC106610995	hspa4l
9	24142090	24440987	3.0748	0.238346	-3.3387	6	PopA	Region_12_xpehh_PopB/PopA	LOC106610993	mrpl35
9	24142090	24440987	3.0748	0.238346	-3.3387	6	PopA	Region_12_xpehh_PopB/PopA	LOC106610990	si:dkey-21a6.5
9	24142090	24440987	3.0748	0.238346	-3.3387	6	PopA	Region_12_xpehh_PopB/PopA	LOC106611002	PRIMA1
9	24142090	24440987	3.0748	0.238346	-3.3387	6	PopA	Region_12_xpehh_PopB/PopA	LOC106611001	CABZ01052815.1
9	24142090	24440987	3.0748	0.238346	-3.3387	6	PopA	Region_12_xpehh_PopB/PopA	LOC106611000	CABZ01066926.1
9	24142090	24440987	3.0748	0.238346	-3.3387	6	PopA	Region_12_xpehh_PopB/PopA	LOC106610994	chmp3
9	24142090	24440987	3.0748	0.238346	-3.3387	6	PopA	Region_12_xpehh_PopB/PopA	LOC106610991	reep1
9	24142090	24440987	3.0748	0.238346	-3.3387	6	PopA	Region_12_xpehh_PopB/PopA	LOC106610998	btbd7
9	24142090	24440987	3.0748	0.238346	-3.3387	6	PopA	Region_12_xpehh_PopB/PopA	LOC106610996	plk4
9	25855315	26360780	3.198	0.519271	-3.4167	5	PopA	Region_7_xpehh_PopD/PopA	LOC106610963	btbd6b
9	25855315	26360780	3.198	0.519271	-3.4167	5	PopA	Region_7_xpehh_PopD/PopA	LOC106610957	ms4a17a.17
9	25855315	26360780	3.198	0.519271	-3.4167	5	PopA	Region_7_xpehh_PopD/PopA	kcrt	ckba
9	25855315	26360780	3.198	0.519271	-3.4167	5	PopA	Region_7_xpehh_PopD/PopA	LOC106611086	si:dkeyp-72h1.1
9	25855315	26360780	3.198	0.519271	-3.4167	5	PopA	Region_7_xpehh_PopD/PopA	LOC106610961	zfyve21
9	25855315	26360780	3.198	0.519271	-3.4167	5	PopA	Region_7_xpehh_PopD/PopA	trm61	trmt61a
9	25855315	26360780	3.198	0.519271	-3.4167	5	PopA	Region_7_xpehh_PopD/PopA	LOC106610953	exoc3l4
9	25855315	26360780	3.198	0.519271	-3.4167	5	PopA	Region_7_xpehh_PopD/PopA	LOC106610951	ahnak
9	25855315	26360780	3.198	0.519271	-3.4167	5	PopA	Region_7_xpehh_PopD/PopA	LOC106610962	brf1a
9	25868241	27131374	3.9334	0.21189	-3.8532	16	PopA	Region_13_xpehh_PopB/PopA	LOC106610963	btbd6b
9	25868241	27131374	3.9334	0.21189	-3.8532	16	PopA	Region_13_xpehh_PopB/PopA	LOC106610957	ms4a17a.17
9	25868241	27131374	3.9334	0.21189	-3.8532	16	PopA	Region_13_xpehh_PopB/PopA	kcrt	ckba
9	25868241	27131374	3.9334	0.21189	-3.8532	16	PopA	Region_13_xpehh_PopB/PopA	LOC106611086	si:dkeyp-72h1.1
9	25868241	27131374	3.9334	0.21189	-3.8532	16	PopA	Region_13_xpehh_PopB/PopA	LOC106610950	cdca4
9	25868241	27131374	3.9334	0.21189	-3.8532	16	PopA	Region_13_xpehh_PopB/PopA	LOC106610949	tmx4
9	25868241	27131374	3.9334	0.21189	-3.8532	16	PopA	Region_13_xpehh_PopB/PopA	LOC106610948	crls1
9	25868241	27131374	3.9334	0.21189	-3.8532	16	PopA	Region_13_xpehh_PopB/PopA	runx2	runx2b
9	25868241	27131374	3.9334	0.21189	-3.8532	16	PopA	Region_13_xpehh_PopB/PopA	clic5	clic5a
9	25868241	27131374	3.9334	0.21189	-3.8532	16	PopA	Region_13_xpehh_PopB/PopA	rrh	rrh
9	25868241	27131374	3.9334	0.21189	-3.8532	16	PopA	Region_13_xpehh_PopB/PopA	LOC106611084	nek6
9	25868241	27131374	3.9334	0.21189	-3.8532	16	PopA	Region_13_xpehh_PopB/PopA	LOC106610931	GABRG1
9	25868241	27131374	3.9334	0.21189	-3.8532	16	PopA	Region_13_xpehh_PopB/PopA	LOC106611139	commd8
9	25868241	27131374	3.9334	0.21189	-3.8532	16	PopA	Region_13_xpehh_PopB/PopA	diexf	diexf
9	25868241	27131374	3.9334	0.21189	-3.8532	16	PopA	Region_13_xpehh_PopB/PopA	LOC106610961	zfyve21
9	25868241	27131374	3.9334	0.21189	-3.8532	16	PopA	Region_13_xpehh_PopB/PopA	trm61	trmt61a
9	25868241	27131374	3.9334	0.21189	-3.8532	16	PopA	Region_13_xpehh_PopB/PopA	LOC106610953	exoc3l4
9	25868241	27131374	3.9334	0.21189	-3.8532	16	PopA	Region_13_xpehh_PopB/PopA	LOC106610951	ahnak
9	25868241	27131374	3.9334	0.21189	-3.8532	16	PopA	Region_13_xpehh_PopB/PopA	hao1	hao1
9	25868241	27131374	3.9334	0.21189	-3.8532	16	PopA	Region_13_xpehh_PopB/PopA	LOC106610947	napba
9	25868241	27131374	3.9334	0.21189	-3.8532	16	PopA	Region_13_xpehh_PopB/PopA	cdc5l	cdc5l
9	25868241	27131374	3.9334	0.21189	-3.8532	16	PopA	Region_13_xpehh_PopB/PopA	supt3h	supt3h
9	25868241	27131374	3.9334	0.21189	-3.8532	16	PopA	Region_13_xpehh_PopB/PopA	LOC106610943	xkr6a
9	25868241	27131374	3.9334	0.21189	-3.8532	16	PopA	Region_13_xpehh_PopB/PopA	LOC106610942	si:ch211-233a24.2
9	25868241	27131374	3.9334	0.21189	-3.8532	16	PopA	Region_13_xpehh_PopB/PopA	LOC106610941	zgc:100846
9	25868241	27131374	3.9334	0.21189	-3.8532	16	PopA	Region_13_xpehh_PopB/PopA	LOC106610939	lingo2a
9	25868241	27131374	3.9334	0.21189	-3.8532	16	PopA	Region_13_xpehh_PopB/PopA	eif4e1a	eif4eb
9	25868241	27131374	3.9334	0.21189	-3.8532	16	PopA	Region_13_xpehh_PopB/PopA	ampm1	metap1
9	25868241	27131374	3.9334	0.21189	-3.8532	16	PopA	Region_13_xpehh_PopB/PopA	LOC106610938	zgc:113201
9	25868241	27131374	3.9334	0.21189	-3.8532	16	PopA	Region_13_xpehh_PopB/PopA	LOC106610933	zgc:162509
9	25868241	27131374	3.9334	0.21189	-3.8532	16	PopA	Region_13_xpehh_PopB/PopA	LOC106610930	si:dkey-52k1.6
9	25868241	27131374	3.9334	0.21189	-3.8532	16	PopA	Region_13_xpehh_PopB/PopA	LOC106611137	atp10a
9	25868241	27131374	3.9334	0.21189	-3.8532	16	PopA	Region_13_xpehh_PopB/PopA	lamtor3	lamtor3
9	25868241	27131374	3.9334	0.21189	-3.8532	16	PopA	Region_13_xpehh_PopB/PopA	yipf5	YIPF7
9	25868241	27131374	3.9334	0.21189	-3.8532	16	PopA	Region_13_xpehh_PopB/PopA	LOC106610962	brf1a
9	25868241	27131374	3.9334	0.21189	-3.8532	16	PopA	Region_13_xpehh_PopB/PopA	LOC106610945	enpp4
9	25868241	27131374	3.9334	0.21189	-3.8532	16	PopA	Region_13_xpehh_PopB/PopA	LOC106610934	enpep
9	25868241	27131374	3.9334	0.21189	-3.8532	16	PopA	Region_13_xpehh_PopB/PopA	LOC106610929	gabrb1
9	25868241	27131374	3.9334	0.21189	-3.8532	16	PopA	Region_13_xpehh_PopB/PopA	LOC106611136	odc1
9	96967993	96978649	3.2354	0.233579	-3.4401	4	PopA	Region_14_xpehh_PopB/PopA	LOC106612453	dock10
9	101786257	101799811	3.5413	0.428263	-3.6262	7	PopA	Region_8_xpehh_PopD/PopA	LOC106612708	SPTBN4
9	102940589	102950944	3.7935	0.372799	-3.7736	4	PopA	Region_9_xpehh_PopD/PopA	LOC106612655	myo1cb
9	101786257	103293781	5.2766	0.21189	-4.553	56	PopA	Region_15_xpehh_PopB/PopA	LOC106612705	blvrb
9	101786257	103293781	5.2766	0.21189	-4.553	56	PopA	Region_15_xpehh_PopB/PopA	LOC106612703	kcnk6
9	101786257	103293781	5.2766	0.21189	-4.553	56	PopA	Region_15_xpehh_PopB/PopA	LOC106612699	foxa3
9	101786257	103293781	5.2766	0.21189	-4.553	56	PopA	Region_15_xpehh_PopB/PopA	LOC106612698	cd3eap
9	101786257	103293781	5.2766	0.21189	-4.553	56	PopA	Region_15_xpehh_PopB/PopA	LOC106612690	dharma
9	101786257	103293781	5.2766	0.21189	-4.553	56	PopA	Region_15_xpehh_PopB/PopA	LOC106612687	capns1a
9	101786257	103293781	5.2766	0.21189	-4.553	56	PopA	Region_15_xpehh_PopB/PopA	LOC106612530	zgc:171927
9	101786257	103293781	5.2766	0.21189	-4.553	56	PopA	Region_15_xpehh_PopB/PopA	LOC106612683	dlc
9	101786257	103293781	5.2766	0.21189	-4.553	56	PopA	Region_15_xpehh_PopB/PopA	chp2	chp2
9	101786257	103293781	5.2766	0.21189	-4.553	56	PopA	Region_15_xpehh_PopB/PopA	rnt2	rnaset2l
9	101786257	103293781	5.2766	0.21189	-4.553	56	PopA	Region_15_xpehh_PopB/PopA	LOC106612681	nbeal1
9	101786257	103293781	5.2766	0.21189	-4.553	56	PopA	Region_15_xpehh_PopB/PopA	LOC106612669	FAM57A
9	101786257	103293781	5.2766	0.21189	-4.553	56	PopA	Region_15_xpehh_PopB/PopA	LOC106612667	NCSTN
9	101786257	103293781	5.2766	0.21189	-4.553	56	PopA	Region_15_xpehh_PopB/PopA	LOC106612664	tmem199
9	101786257	103293781	5.2766	0.21189	-4.553	56	PopA	Region_15_xpehh_PopB/PopA	LOC106612662	rab11fip1b
9	101786257	103293781	5.2766	0.21189	-4.553	56	PopA	Region_15_xpehh_PopB/PopA	crk	crk
9	101786257	103293781	5.2766	0.21189	-4.553	56	PopA	Region_15_xpehh_PopB/PopA	LOC106612660	ywhae1
9	101786257	103293781	5.2766	0.21189	-4.553	56	PopA	Region_15_xpehh_PopB/PopA	LOC106612659	CABZ01040256.1
9	101786257	103293781	5.2766	0.21189	-4.553	56	PopA	Region_15_xpehh_PopB/PopA	trad1	xaf1
9	101786257	103293781	5.2766	0.21189	-4.553	56	PopA	Region_15_xpehh_PopB/PopA	LOC106612654	si:dkey-52l18.4
9	101786257	103293781	5.2766	0.21189	-4.553	56	PopA	Region_15_xpehh_PopB/PopA	LOC106612739	si:ch211-186j3.6
9	101786257	103293781	5.2766	0.21189	-4.553	56	PopA	Region_15_xpehh_PopB/PopA	LOC106612708	SPTBN4
9	101786257	103293781	5.2766	0.21189	-4.553	56	PopA	Region_15_xpehh_PopB/PopA	LOC106612704	zgc:113340
9	101786257	103293781	5.2766	0.21189	-4.553	56	PopA	Region_15_xpehh_PopB/PopA	LOC106612702	si:ch211-14c7.2
9	101786257	103293781	5.2766	0.21189	-4.553	56	PopA	Region_15_xpehh_PopB/PopA	LOC106612697	irf2bp1
9	101786257	103293781	5.2766	0.21189	-4.553	56	PopA	Region_15_xpehh_PopB/PopA	LOC106612694	gpr4
9	101786257	103293781	5.2766	0.21189	-4.553	56	PopA	Region_15_xpehh_PopB/PopA	LOC106612741	fam91a1
9	101786257	103293781	5.2766	0.21189	-4.553	56	PopA	Region_15_xpehh_PopB/PopA	LOC106612691	gipr
9	101786257	103293781	5.2766	0.21189	-4.553	56	PopA	Region_15_xpehh_PopB/PopA	LOC106612692	cyp2y3
9	101786257	103293781	5.2766	0.21189	-4.553	56	PopA	Region_15_xpehh_PopB/PopA	LOC106612688	si:ch211-137a8.2
9	101786257	103293781	5.2766	0.21189	-4.553	56	PopA	Region_15_xpehh_PopB/PopA	LOC106612686	si:ch211-137a8.4
9	101786257	103293781	5.2766	0.21189	-4.553	56	PopA	Region_15_xpehh_PopB/PopA	LOC100194580	zgc:113149
9	101786257	103293781	5.2766	0.21189	-4.553	56	PopA	Region_15_xpehh_PopB/PopA	LOC106612682	cox7a1
9	101786257	103293781	5.2766	0.21189	-4.553	56	PopA	Region_15_xpehh_PopB/PopA	LOC106612680	supt5h
9	101786257	103293781	5.2766	0.21189	-4.553	56	PopA	Region_15_xpehh_PopB/PopA	LOC106612679	znf654
9	101786257	103293781	5.2766	0.21189	-4.553	56	PopA	Region_15_xpehh_PopB/PopA	LOC106612677	plekhg2
9	101786257	103293781	5.2766	0.21189	-4.553	56	PopA	Region_15_xpehh_PopB/PopA	LOC106612675	spint2
9	101786257	103293781	5.2766	0.21189	-4.553	56	PopA	Region_15_xpehh_PopB/PopA	LOC106612674	exoc3l2b
9	101786257	103293781	5.2766	0.21189	-4.553	56	PopA	Region_15_xpehh_PopB/PopA	LOC106612673	tbcela
9	101786257	103293781	5.2766	0.21189	-4.553	56	PopA	Region_15_xpehh_PopB/PopA	LOC106612671	usp2a
9	101786257	103293781	5.2766	0.21189	-4.553	56	PopA	Region_15_xpehh_PopB/PopA	LOC106612670	si:dkey-185m8.2
9	101786257	103293781	5.2766	0.21189	-4.553	56	PopA	Region_15_xpehh_PopB/PopA	LOC106612668	gemin4
9	101786257	103293781	5.2766	0.21189	-4.553	56	PopA	Region_15_xpehh_PopB/PopA	LOC106612666	zgc:198241
9	101786257	103293781	5.2766	0.21189	-4.553	56	PopA	Region_15_xpehh_PopB/PopA	LOC106612665	smtnl
9	101786257	103293781	5.2766	0.21189	-4.553	56	PopA	Region_15_xpehh_PopB/PopA	LOC106612740	sebox
9	101786257	103293781	5.2766	0.21189	-4.553	56	PopA	Region_15_xpehh_PopB/PopA	LOC100380766	poldip2
9	101786257	103293781	5.2766	0.21189	-4.553	56	PopA	Region_15_xpehh_PopB/PopA	LOC106612655	myo1cb
9	101786257	103293781	5.2766	0.21189	-4.553	56	PopA	Region_15_xpehh_PopB/PopA	LOC106612658	pitpnab
9	101786257	103293781	5.2766	0.21189	-4.553	56	PopA	Region_15_xpehh_PopB/PopA	skip	inpp5ka
9	101786257	103293781	5.2766	0.21189	-4.553	56	PopA	Region_15_xpehh_PopB/PopA	LOC106612652	blmh
9	101786257	103293781	5.2766	0.21189	-4.553	56	PopA	Region_15_xpehh_PopB/PopA	LOC106612651	slc6a4a
9	101786257	103293781	5.2766	0.21189	-4.553	56	PopA	Region_15_xpehh_PopB/PopA	LOC106612707	prx
9	101786257	103293781	5.2766	0.21189	-4.553	56	PopA	Region_15_xpehh_PopB/PopA	LOC106612701	ahnak
9	101786257	103293781	5.2766	0.21189	-4.553	56	PopA	Region_15_xpehh_PopB/PopA	LOC106612696	nova2
9	101786257	103293781	5.2766	0.21189	-4.553	56	PopA	Region_15_xpehh_PopB/PopA	LOC106612693	eml2
9	101786257	103293781	5.2766	0.21189	-4.553	56	PopA	Region_15_xpehh_PopB/PopA	LOC106612689	clip3
9	101786257	103293781	5.2766	0.21189	-4.553	56	PopA	Region_15_xpehh_PopB/PopA	LOC106612684	timm50
9	101786257	103293781	5.2766	0.21189	-4.553	56	PopA	Region_15_xpehh_PopB/PopA	LOC106612676	ppp1r14ab
9	101786257	103293781	5.2766	0.21189	-4.553	56	PopA	Region_15_xpehh_PopB/PopA	LOC106612661	LRRC75A
9	101786257	103293781	5.2766	0.21189	-4.553	56	PopA	Region_15_xpehh_PopB/PopA	LOC106612657	slc43a2a
9	101786257	103293781	5.2766	0.21189	-4.553	56	PopA	Region_15_xpehh_PopB/PopA	LOC106612653	rap1gap2a
9	101786257	103293781	5.2766	0.21189	-4.553	56	PopA	Region_15_xpehh_PopB/PopA	LOC106612650	ssh2a
9	105481682	106133511	3.8204	0.227175	-3.789	24	PopA	Region_16_xpehh_PopB/PopA	LOC106612614	h3f3b.1
9	105481682	106133511	3.8204	0.227175	-3.789	24	PopA	Region_16_xpehh_PopB/PopA	atp5sl	ATP5SL
9	105481682	106133511	3.8204	0.227175	-3.789	24	PopA	Region_16_xpehh_PopB/PopA	LOC106612609	meis3
9	105481682	106133511	3.8204	0.227175	-3.789	24	PopA	Region_16_xpehh_PopB/PopA	LOC106612606	srsf7a
9	105481682	106133511	3.8204	0.227175	-3.789	24	PopA	Region_16_xpehh_PopB/PopA	LOC106612602	CAPN12
9	105481682	106133511	3.8204	0.227175	-3.789	24	PopA	Region_16_xpehh_PopB/PopA	LOC106612601	eif3k
9	105481682	106133511	3.8204	0.227175	-3.789	24	PopA	Region_16_xpehh_PopB/PopA	LOC106612600	DMWD
9	105481682	106133511	3.8204	0.227175	-3.789	24	PopA	Region_16_xpehh_PopB/PopA	LOC106612597	zgc:152863
9	105481682	106133511	3.8204	0.227175	-3.789	24	PopA	Region_16_xpehh_PopB/PopA	LOC106612591	ckmb
9	105481682	106133511	3.8204	0.227175	-3.789	24	PopA	Region_16_xpehh_PopB/PopA	LOC106612613	gltscr2
9	105481682	106133511	3.8204	0.227175	-3.789	24	PopA	Region_16_xpehh_PopB/PopA	LOC106612610	rin3
9	105481682	106133511	3.8204	0.227175	-3.789	24	PopA	Region_16_xpehh_PopB/PopA	prss16	prss16
9	105481682	106133511	3.8204	0.227175	-3.789	24	PopA	Region_16_xpehh_PopB/PopA	LOC106612607	hnrpl
9	105481682	106133511	3.8204	0.227175	-3.789	24	PopA	Region_16_xpehh_PopB/PopA	LOC106612603	actn1
9	105481682	106133511	3.8204	0.227175	-3.789	24	PopA	Region_16_xpehh_PopB/PopA	LOC106612599	map4k5
9	105481682	106133511	3.8204	0.227175	-3.789	24	PopA	Region_16_xpehh_PopB/PopA	LOC106612598	hif1al
9	105481682	106133511	3.8204	0.227175	-3.789	24	PopA	Region_16_xpehh_PopB/PopA	LOC106612596	pak4
9	105481682	106133511	3.8204	0.227175	-3.789	24	PopA	Region_16_xpehh_PopB/PopA	LOC106612595	ccdc9
9	105481682	106133511	3.8204	0.227175	-3.789	24	PopA	Region_16_xpehh_PopB/PopA	LOC106612594	sae1
9	105481682	106133511	3.8204	0.227175	-3.789	24	PopA	Region_16_xpehh_PopB/PopA	LOC106612592	zgc:154093
9	105481682	106133511	3.8204	0.227175	-3.789	24	PopA	Region_16_xpehh_PopB/PopA	LOC106612590	klc3
9	105481682	106133511	3.8204	0.227175	-3.789	24	PopA	Region_16_xpehh_PopB/PopA	LOC106612612	zgc:194261
9	105481682	106133511	3.8204	0.227175	-3.789	24	PopA	Region_16_xpehh_PopB/PopA	LOC106612604	slc8a2b
9	105481682	106133511	3.8204	0.227175	-3.789	24	PopA	Region_16_xpehh_PopB/PopA	LOC106612521	zc3h4
9	105481682	106133511	3.8204	0.227175	-3.789	24	PopA	Region_16_xpehh_PopB/PopA	LOC106612588	MARK4 (1 of many)
9	111374458	111389059	3.7985	0.227175	-3.7765	4	PopA	Region_17_xpehh_PopB/PopA	bcas3	bcas3
9	113945673	113971425	4.1556	0.334166	-3.9766	6	PopA	Region_10_xpehh_PopD/PopA	LOC106612790	hnf1ba
9	113945673	113971425	4.1556	0.334166	-3.9766	6	PopA	Region_10_xpehh_PopD/PopA	LOC106612791	synrg
9	113910288	114187655	5.4365	0.21189	-4.6298	30	PopA	Region_18_xpehh_PopB/PopA	dyl2	dynll2b
9	113910288	114187655	5.4365	0.21189	-4.6298	30	PopA	Region_18_xpehh_PopB/PopA	LOC106612787	sgk494b
9	113910288	114187655	5.4365	0.21189	-4.6298	30	PopA	Region_18_xpehh_PopB/PopA	LOC106612786	glod4
9	113910288	114187655	5.4365	0.21189	-4.6298	30	PopA	Region_18_xpehh_PopB/PopA	LOC106612790	hnf1ba
9	113910288	114187655	5.4365	0.21189	-4.6298	30	PopA	Region_18_xpehh_PopB/PopA	LOC106612789	srsf1b
9	113910288	114187655	5.4365	0.21189	-4.6298	30	PopA	Region_18_xpehh_PopB/PopA	LOC106612788	aldoca
9	113910288	114187655	5.4365	0.21189	-4.6298	30	PopA	Region_18_xpehh_PopB/PopA	kiaa0100	si:ch211-259g3.4
9	113910288	114187655	5.4365	0.21189	-4.6298	30	PopA	Region_18_xpehh_PopB/PopA	LOC106612791	synrg
9	113910288	114187655	5.4365	0.21189	-4.6298	30	PopA	Region_18_xpehh_PopB/PopA	LOC106612785	nxn
9	115001415	115201934	3.8414	0.356007	-3.8011	15	PopA	Region_11_xpehh_PopD/PopA	paf1	paf1
9	115001415	115201934	3.8414	0.356007	-3.8011	15	PopA	Region_11_xpehh_PopD/PopA	gmfg	gmfb
9	115001415	115201934	3.8414	0.356007	-3.8011	15	PopA	Region_11_xpehh_PopD/PopA	LOC106613033	socs9
9	115001415	115201934	3.8414	0.356007	-3.8011	15	PopA	Region_11_xpehh_PopD/PopA	LOC106613038	tsr1
9	115001415	115201934	3.8414	0.356007	-3.8011	15	PopA	Region_11_xpehh_PopD/PopA	LOC106613037	taok1a
9	115001415	115201934	3.8414	0.356007	-3.8011	15	PopA	Region_11_xpehh_PopD/PopA	LOC106613036	nop10
9	115001415	115201934	3.8414	0.356007	-3.8011	15	PopA	Region_11_xpehh_PopD/PopA	LOC106613034	SAMD4B
9	115001415	115201934	3.8414	0.356007	-3.8011	15	PopA	Region_11_xpehh_PopD/PopA	LOC106613031	lrfn1
9	114997862	115904242	4.7511	0.21189	-4.2916	44	PopA	Region_19_xpehh_PopB/PopA	paf1	paf1
9	114997862	115904242	4.7511	0.21189	-4.2916	44	PopA	Region_19_xpehh_PopB/PopA	gmfg	gmfb
9	114997862	115904242	4.7511	0.21189	-4.2916	44	PopA	Region_19_xpehh_PopB/PopA	LOC106613033	socs9
9	114997862	115904242	4.7511	0.21189	-4.2916	44	PopA	Region_19_xpehh_PopB/PopA	cssa09h11orf57	zgc:162339
9	114997862	115904242	4.7511	0.21189	-4.2916	44	PopA	Region_19_xpehh_PopB/PopA	pih1d2	pih1d2
9	114997862	115904242	4.7511	0.21189	-4.2916	44	PopA	Region_19_xpehh_PopB/PopA	LOC106613039	hic1
9	114997862	115904242	4.7511	0.21189	-4.2916	44	PopA	Region_19_xpehh_PopB/PopA	LOC106613038	tsr1
9	114997862	115904242	4.7511	0.21189	-4.2916	44	PopA	Region_19_xpehh_PopB/PopA	LOC106613037	taok1a
9	114997862	115904242	4.7511	0.21189	-4.2916	44	PopA	Region_19_xpehh_PopB/PopA	LOC106613036	nop10
9	114997862	115904242	4.7511	0.21189	-4.2916	44	PopA	Region_19_xpehh_PopB/PopA	LOC106613029	tmprss5
9	114997862	115904242	4.7511	0.21189	-4.2916	44	PopA	Region_19_xpehh_PopB/PopA	LOC106613028	zbtb16a
9	114997862	115904242	4.7511	0.21189	-4.2916	44	PopA	Region_19_xpehh_PopB/PopA	LOC106613027	CR626875.1
9	114997862	115904242	4.7511	0.21189	-4.2916	44	PopA	Region_19_xpehh_PopB/PopA	LOC106613022	arhgap32a
9	114997862	115904242	4.7511	0.21189	-4.2916	44	PopA	Region_19_xpehh_PopB/PopA	LOC106613034	SAMD4B
9	114997862	115904242	4.7511	0.21189	-4.2916	44	PopA	Region_19_xpehh_PopB/PopA	LOC106613031	lrfn1
9	114997862	115904242	4.7511	0.21189	-4.2916	44	PopA	Region_19_xpehh_PopB/PopA	ncam1	ncam1b
9	114997862	115904242	4.7511	0.21189	-4.2916	44	PopA	Region_19_xpehh_PopB/PopA	LOC106613023	cadm1b
9	114997862	115904242	4.7511	0.21189	-4.2916	44	PopA	Region_19_xpehh_PopB/PopA	LOC106613021	igsf9ba
9	114997862	115904242	4.7511	0.21189	-4.2916	44	PopA	Region_19_xpehh_PopB/PopA	LOC106613030	dixdc1a
9	115989995	115998459	3.052	0.548617	-3.324	2	PopA	Region_12_xpehh_PopD/PopA	LOC106613014	esamb
9	116713019	116761825	3.4919	0.233579	-3.5968	2	PopA	Region_20_xpehh_PopB/PopA	atm	atm
9	116713019	116761825	3.4919	0.233579	-3.5968	2	PopA	Region_20_xpehh_PopB/PopA	LOC106612993	bace2
9	116713019	116761825	3.4919	0.233579	-3.5968	2	PopA	Region_20_xpehh_PopB/PopA	LOC106612992	dscamb
9	117332582	117501106	3.4216	0.233579	-3.5544	9	PopA	Region_21_xpehh_PopB/PopA	LOC106612977	snrpd2
9	117332582	117501106	3.4216	0.233579	-3.5544	9	PopA	Region_21_xpehh_PopB/PopA	polr2i	pglyrp5
9	117332582	117501106	3.4216	0.233579	-3.5544	9	PopA	Region_21_xpehh_PopB/PopA	LOC106612976	c1qtnf9
9	117332582	117501106	3.4216	0.233579	-3.5544	9	PopA	Region_21_xpehh_PopB/PopA	LOC106612974	dact3a
9	117332582	117501106	3.4216	0.233579	-3.5544	9	PopA	Region_21_xpehh_PopB/PopA	vasp	vaspb
9	117332582	117501106	3.4216	0.233579	-3.5544	9	PopA	Region_21_xpehh_PopB/PopA	LOC106613045	foxg1c
9	117332582	117501106	3.4216	0.233579	-3.5544	9	PopA	Region_21_xpehh_PopB/PopA	LOC106612975	C5AR1
9	121138686	121387117	3.2814	0.233579	-3.4686	8	PopA	Region_22_xpehh_PopB/PopA	LOC106613080	mrps23
9	121138686	121387117	3.2814	0.233579	-3.4686	8	PopA	Region_22_xpehh_PopB/PopA	LOC106613082	BX276081.1
9	131466192	131483782	3.4204	0.233579	-3.5537	4	PopA	Region_23_xpehh_PopB/PopA	LOC106613237	PDE2A
10	21092933	21104136	3.655	0.0621671	-3.6934	2	PopA	Region_6_xpehh_PopC/PopA	LOC106613800	si:dkey-42p8.3
10	23060547	23081260	3.6885	0.398287	-3.7129	7	PopA	Region_13_xpehh_PopD/PopA	LOC106613854	osbpl1a
10	23060547	23081260	3.6885	0.398287	-3.7129	7	PopA	Region_13_xpehh_PopD/PopA	LOC106613855	dohh
10	21739331	23180890	5.3423	0.0120368	-4.5847	54	PopA	Region_7_xpehh_PopC/PopA	LOC106613821*	abhd17ab*
10	21739331	23180890	5.3423	0.0120368	-4.5847	54	PopA	Region_7_xpehh_PopC/PopA	LOC106613822*	kif13bb*
10	21739331	23180890	5.3423	0.0120368	-4.5847	54	PopA	Region_7_xpehh_PopC/PopA	apobec4*	trim25l*
10	21739331	23180890	5.3423	0.0120368	-4.5847	54	PopA	Region_7_xpehh_PopC/PopA	LOC106613829*	sec22bb*
10	21739331	23180890	5.3423	0.0120368	-4.5847	54	PopA	Region_7_xpehh_PopC/PopA	LOC106613832*	fam78bb*
10	21739331	23180890	5.3423	0.0120368	-4.5847	54	PopA	Region_7_xpehh_PopC/PopA	LOC106614014*	foxe3*
10	21739331	23180890	5.3423	0.0120368	-4.5847	54	PopA	Region_7_xpehh_PopC/PopA	LOC106613833*	foxd2*
10	21739331	23180890	5.3423	0.0120368	-4.5847	54	PopA	Region_7_xpehh_PopC/PopA	LOC106613835*	LPXN*
10	21739331	23180890	5.3423	0.0120368	-4.5847	54	PopA	Region_7_xpehh_PopC/PopA	acer1*	acer1*
10	21739331	23180890	5.3423	0.0120368	-4.5847	54	PopA	Region_7_xpehh_PopC/PopA	LOC106613845*	zap70*
10	21739331	23180890	5.3423	0.0120368	-4.5847	54	PopA	Region_7_xpehh_PopC/PopA	LOC106613849*	rexo1*
10	21739331	23180890	5.3423	0.0120368	-4.5847	54	PopA	Region_7_xpehh_PopC/PopA	LOC106614016*	zgc:101100*
10	21739331	23180890	5.3423	0.0120368	-4.5847	54	PopA	Region_7_xpehh_PopC/PopA	LOC106614018*	nrgnb*
10	21739331	23180890	5.3423	0.0120368	-4.5847	54	PopA	Region_7_xpehh_PopC/PopA	LOC106613859*	vps4b*
10	21739331	23180890	5.3423	0.0120368	-4.5847	54	PopA	Region_7_xpehh_PopC/PopA	LOC106613863*	plekhb2*
10	21739331	23180890	5.3423	0.0120368	-4.5847	54	PopA	Region_7_xpehh_PopC/PopA	LOC106613862*	ing5a*
10	21739331	23180890	5.3423	0.0120368	-4.5847	54	PopA	Region_7_xpehh_PopC/PopA	LOC106613818*	PLIN3*
10	21739331	23180890	5.3423	0.0120368	-4.5847	54	PopA	Region_7_xpehh_PopC/PopA	LOC106613819*	zgc:77486*
10	21739331	23180890	5.3423	0.0120368	-4.5847	54	PopA	Region_7_xpehh_PopC/PopA	rgl1*	rgl1*
10	21739331	23180890	5.3423	0.0120368	-4.5847	54	PopA	Region_7_xpehh_PopC/PopA	colgalt2*	colgalt2*
10	21739331	23180890	5.3423	0.0120368	-4.5847	54	PopA	Region_7_xpehh_PopC/PopA	edem3*	edem3*
10	21739331	23180890	5.3423	0.0120368	-4.5847	54	PopA	Region_7_xpehh_PopC/PopA	npl*	npl*
10	21739331	23180890	5.3423	0.0120368	-4.5847	54	PopA	Region_7_xpehh_PopC/PopA	LOC106613830*	notch2*
10	21739331	23180890	5.3423	0.0120368	-4.5847	54	PopA	Region_7_xpehh_PopC/PopA	LOC106613834*	TRABD2B*
10	21739331	23180890	5.3423	0.0120368	-4.5847	54	PopA	Region_7_xpehh_PopC/PopA	LOC106613837*	znf692*
10	21739331	23180890	5.3423	0.0120368	-4.5847	54	PopA	Region_7_xpehh_PopC/PopA	LOC106613838*	fcho1*
10	21739331	23180890	5.3423	0.0120368	-4.5847	54	PopA	Region_7_xpehh_PopC/PopA	LOC106613839*	acsbg2*
10	21739331	23180890	5.3423	0.0120368	-4.5847	54	PopA	Region_7_xpehh_PopC/PopA	LOC106613842*	mllt1a*
10	21739331	23180890	5.3423	0.0120368	-4.5847	54	PopA	Region_7_xpehh_PopC/PopA	LOC106613844*	adamts10*
10	21739331	23180890	5.3423	0.0120368	-4.5847	54	PopA	Region_7_xpehh_PopC/PopA	LOC106613847*	mob3a*
10	21739331	23180890	5.3423	0.0120368	-4.5847	54	PopA	Region_7_xpehh_PopC/PopA	LOC106613848*	mknk2b*
10	21739331	23180890	5.3423	0.0120368	-4.5847	54	PopA	Region_7_xpehh_PopC/PopA	csnk1g2*	csnk1g2a*
10	21739331	23180890	5.3423	0.0120368	-4.5847	54	PopA	Region_7_xpehh_PopC/PopA	LOC106613850*	mfsd12a*
10	21739331	23180890	5.3423	0.0120368	-4.5847	54	PopA	Region_7_xpehh_PopC/PopA	LOC106613854*	osbpl1a*
10	21739331	23180890	5.3423	0.0120368	-4.5847	54	PopA	Region_7_xpehh_PopC/PopA	LOC106613856*	ttc39c*
10	21739331	23180890	5.3423	0.0120368	-4.5847	54	PopA	Region_7_xpehh_PopC/PopA	LOC106613857*	ankrd29*
10	21739331	23180890	5.3423	0.0120368	-4.5847	54	PopA	Region_7_xpehh_PopC/PopA	LOC106613817*	sema6bb*
10	21739331	23180890	5.3423	0.0120368	-4.5847	54	PopA	Region_7_xpehh_PopC/PopA	LOC106613831*	slc35a3a*
10	21739331	23180890	5.3423	0.0120368	-4.5847	54	PopA	Region_7_xpehh_PopC/PopA	LOC106613840*	rfx2*
10	21739331	23180890	5.3423	0.0120368	-4.5847	54	PopA	Region_7_xpehh_PopC/PopA	LOC100380684*	myo1f*
10	21739331	23180890	5.3423	0.0120368	-4.5847	54	PopA	Region_7_xpehh_PopC/PopA	LOC106613851*	nfic*
10	21739331	23180890	5.3423	0.0120368	-4.5847	54	PopA	Region_7_xpehh_PopC/PopA	LOC106613825*	zgc:92140*
10	21739331	23180890	5.3423	0.0120368	-4.5847	54	PopA	Region_7_xpehh_PopC/PopA	LOC106613855*	dohh*
10	25594047	25921860	4.0647	0.334166	-3.9266	17	PopA	Region_14_xpehh_PopD/PopA	abl2	abl2
10	25594047	25921860	4.0647	0.334166	-3.9266	17	PopA	Region_14_xpehh_PopD/PopA	soat1	soat1
10	25594047	25921860	4.0647	0.334166	-3.9266	17	PopA	Region_14_xpehh_PopD/PopA	LOC106613908	si:dkey-21p1.3
10	25594047	25921860	4.0647	0.334166	-3.9266	17	PopA	Region_14_xpehh_PopD/PopA	cep350	cep350
10	25594047	25921860	4.0647	0.334166	-3.9266	17	PopA	Region_14_xpehh_PopD/PopA	LOC106613910	cacna1eb
10	24160722	26099914	5.8281	0.0116766	-4.8132	127	PopA	Region_8_xpehh_PopC/PopA	LOC106613883*	depdc1a*
10	24160722	26099914	5.8281	0.0116766	-4.8132	127	PopA	Region_8_xpehh_PopC/PopA	slc5a9*	slc5a9*
10	24160722	26099914	5.8281	0.0116766	-4.8132	127	PopA	Region_8_xpehh_PopC/PopA	LOC106613476*	dnttip2*
10	24160722	26099914	5.8281	0.0116766	-4.8132	127	PopA	Region_8_xpehh_PopC/PopA	LOC106613895*	dmrta2*
10	24160722	26099914	5.8281	0.0116766	-4.8132	127	PopA	Region_8_xpehh_PopC/PopA	LOC106613897*	cdkn2c*
10	24160722	26099914	5.8281	0.0116766	-4.8132	127	PopA	Region_8_xpehh_PopC/PopA	LOC106613903*	tor3a*
10	24160722	26099914	5.8281	0.0116766	-4.8132	127	PopA	Region_8_xpehh_PopC/PopA	lrrc40*	lrrc40*
10	24160722	26099914	5.8281	0.0116766	-4.8132	127	PopA	Region_8_xpehh_PopC/PopA	LOC106613887*	rpe65c*
10	24160722	26099914	5.8281	0.0116766	-4.8132	127	PopA	Region_8_xpehh_PopC/PopA	LOC106613885*	si:ch211-198n5.11*
10	24160722	26099914	5.8281	0.0116766	-4.8132	127	PopA	Region_8_xpehh_PopC/PopA	LOC106613886*	fnbp1l*
10	24160722	26099914	5.8281	0.0116766	-4.8132	127	PopA	Region_8_xpehh_PopC/PopA	LOC106614019*	zgc:171480*
10	24160722	26099914	5.8281	0.0116766	-4.8132	127	PopA	Region_8_xpehh_PopC/PopA	spata6*	spata6*
10	24160722	26099914	5.8281	0.0116766	-4.8132	127	PopA	Region_8_xpehh_PopC/PopA	LOC106613894*	elavl4*
10	24160722	26099914	5.8281	0.0116766	-4.8132	127	PopA	Region_8_xpehh_PopC/PopA	LOC106613899*	rnf11b*
10	24160722	26099914	5.8281	0.0116766	-4.8132	127	PopA	Region_8_xpehh_PopC/PopA	LOC106613901*	eps15*
10	24160722	26099914	5.8281	0.0116766	-4.8132	127	PopA	Region_8_xpehh_PopC/PopA	abl2*	abl2*
10	24160722	26099914	5.8281	0.0116766	-4.8132	127	PopA	Region_8_xpehh_PopC/PopA	soat1*	soat1*
10	24160722	26099914	5.8281	0.0116766	-4.8132	127	PopA	Region_8_xpehh_PopC/PopA	LOC106613908*	si:dkey-21p1.3*
10	24160722	26099914	5.8281	0.0116766	-4.8132	127	PopA	Region_8_xpehh_PopC/PopA	cep350*	cep350*
10	24160722	26099914	5.8281	0.0116766	-4.8132	127	PopA	Region_8_xpehh_PopC/PopA	LOC106613913*	lhx4*
10	24160722	26099914	5.8281	0.0116766	-4.8132	127	PopA	Region_8_xpehh_PopC/PopA	LOC106613914*	acbd6*
10	24160722	26099914	5.8281	0.0116766	-4.8132	127	PopA	Region_8_xpehh_PopC/PopA	LOC106613881*	lrrc7*
10	24160722	26099914	5.8281	0.0116766	-4.8132	127	PopA	Region_8_xpehh_PopC/PopA	LOC106613888*	bcar3*
10	24160722	26099914	5.8281	0.0116766	-4.8132	127	PopA	Region_8_xpehh_PopC/PopA	gsh0*	gclm*
10	24160722	26099914	5.8281	0.0116766	-4.8132	127	PopA	Region_8_xpehh_PopC/PopA	LOC106613892*	agbl4*
10	24160722	26099914	5.8281	0.0116766	-4.8132	127	PopA	Region_8_xpehh_PopC/PopA	LOC106613896*	faf1*
10	24160722	26099914	5.8281	0.0116766	-4.8132	127	PopA	Region_8_xpehh_PopC/PopA	LOC106613900*	ttc39a*
10	24160722	26099914	5.8281	0.0116766	-4.8132	127	PopA	Region_8_xpehh_PopC/PopA	LOC106613904*	osbpl9*
10	24160722	26099914	5.8281	0.0116766	-4.8132	127	PopA	Region_8_xpehh_PopC/PopA	LOC106613910*	cacna1eb*
10	24160722	26099914	5.8281	0.0116766	-4.8132	127	PopA	Region_8_xpehh_PopC/PopA	LOC106613912*	qsox1*
10	24160722	26099914	5.8281	0.0116766	-4.8132	127	PopA	Region_8_xpehh_PopC/PopA	LOC106613915*	xpr1a*
10	30448496	30471927	3.1417	0.238346	-3.3812	3	PopA	Region_24_xpehh_PopB/PopA	LOC106560257	fryl
10	29907055	30489664	4.4217	0.334166	-4.1201	64	PopA	Region_15_xpehh_PopD/PopA	LOC106560253	mogat3b
10	29907055	30489664	4.4217	0.334166	-4.1201	64	PopA	Region_15_xpehh_PopD/PopA	LOC106560251	C1QTNF7
10	29907055	30489664	4.4217	0.334166	-4.1201	64	PopA	Region_15_xpehh_PopD/PopA	LOC106560249	ftr14
10	29907055	30489664	4.4217	0.334166	-4.1201	64	PopA	Region_15_xpehh_PopD/PopA	LOC106560247	prdm5
10	29907055	30489664	4.4217	0.334166	-4.1201	64	PopA	Region_15_xpehh_PopD/PopA	LOC106560250	ndnf
10	29907055	30489664	4.4217	0.334166	-4.1201	64	PopA	Region_15_xpehh_PopD/PopA	LOC106560252	zbtb34
10	29907055	30489664	4.4217	0.334166	-4.1201	64	PopA	Region_15_xpehh_PopD/PopA	LOC106560248	CPEB2
10	29907055	30489664	4.4217	0.334166	-4.1201	64	PopA	Region_15_xpehh_PopD/PopA	cc2d2a	cc2d2a
10	29907055	30489664	4.4217	0.334166	-4.1201	64	PopA	Region_15_xpehh_PopD/PopA	LOC106560246	fbxl5
10	29907055	30489664	4.4217	0.334166	-4.1201	64	PopA	Region_15_xpehh_PopD/PopA	nek1	nek1
10	29907055	30489664	4.4217	0.334166	-4.1201	64	PopA	Region_15_xpehh_PopD/PopA	LOC106560245	sh3rf1
10	29907055	30489664	4.4217	0.334166	-4.1201	64	PopA	Region_15_xpehh_PopD/PopA	anapc4	anapc4
10	29907055	30489664	4.4217	0.334166	-4.1201	64	PopA	Region_15_xpehh_PopD/PopA	LOC106560258	slc10a4
10	29907055	30489664	4.4217	0.334166	-4.1201	64	PopA	Region_15_xpehh_PopD/PopA	LOC106560257	fryl
10	29907055	30489664	4.4217	0.334166	-4.1201	64	PopA	Region_15_xpehh_PopD/PopA	LOC106560254	palld
10	29907055	30489664	4.4217	0.334166	-4.1201	64	PopA	Region_15_xpehh_PopD/PopA	LOC106560256	slain2
10	28741972	31140475	6.324	0.0116766	-5.0365	153	PopA	Region_9_xpehh_PopC/PopA	LOC106613972*	myoc*
10	28741972	31140475	6.324	0.0116766	-5.0365	153	PopA	Region_9_xpehh_PopC/PopA	LOC106613973*	mettl13*
10	28741972	31140475	6.324	0.0116766	-5.0365	153	PopA	Region_9_xpehh_PopC/PopA	LOC106613978*	her3*
10	28741972	31140475	6.324	0.0116766	-5.0365	153	PopA	Region_9_xpehh_PopC/PopA	LOC106560229*	si:ch211-232i5.3*
10	28741972	31140475	6.324	0.0116766	-5.0365	153	PopA	Region_9_xpehh_PopC/PopA	LOC106560232*	bloc1s2*
10	28741972	31140475	6.324	0.0116766	-5.0365	153	PopA	Region_9_xpehh_PopC/PopA	LOC106560233*	si:dkeyp-51f12.3*
10	28741972	31140475	6.324	0.0116766	-5.0365	153	PopA	Region_9_xpehh_PopC/PopA	LOC106560236*	CEP120*
10	28741972	31140475	6.324	0.0116766	-5.0365	153	PopA	Region_9_xpehh_PopC/PopA	mgdp1*	MDP1*
10	28741972	31140475	6.324	0.0116766	-5.0365	153	PopA	Region_9_xpehh_PopC/PopA	LOC100194696*	psmb5*
10	28741972	31140475	6.324	0.0116766	-5.0365	153	PopA	Region_9_xpehh_PopC/PopA	LOC106560352*	psmb11b*
10	28741972	31140475	6.324	0.0116766	-5.0365	153	PopA	Region_9_xpehh_PopC/PopA	LOC106560253*	mogat3b*
10	28741972	31140475	6.324	0.0116766	-5.0365	153	PopA	Region_9_xpehh_PopC/PopA	LOC106560251*	C1QTNF7*
10	28741972	31140475	6.324	0.0116766	-5.0365	153	PopA	Region_9_xpehh_PopC/PopA	LOC106560249*	ftr14*
10	28741972	31140475	6.324	0.0116766	-5.0365	153	PopA	Region_9_xpehh_PopC/PopA	LOC106560259*	lrrc66*
10	28741972	31140475	6.324	0.0116766	-5.0365	153	PopA	Region_9_xpehh_PopC/PopA	LOC106560263*	sgcb*
10	28741972	31140475	6.324	0.0116766	-5.0365	153	PopA	Region_9_xpehh_PopC/PopA	LOC106560267*	rasl11b*
10	28741972	31140475	6.324	0.0116766	-5.0365	153	PopA	Region_9_xpehh_PopC/PopA	LOC106560353*	si:dkey-15h8.17*
10	28741972	31140475	6.324	0.0116766	-5.0365	153	PopA	Region_9_xpehh_PopC/PopA	LOC106560354*	gsx2*
10	28741972	31140475	6.324	0.0116766	-5.0365	153	PopA	Region_9_xpehh_PopC/PopA	pdx1*	pdx1*
10	28741972	31140475	6.324	0.0116766	-5.0365	153	PopA	Region_9_xpehh_PopC/PopA	LOC106613969*	prrc2c*
10	28741972	31140475	6.324	0.0116766	-5.0365	153	PopA	Region_9_xpehh_PopC/PopA	LOC106613970*	vamp4*
10	28741972	31140475	6.324	0.0116766	-5.0365	153	PopA	Region_9_xpehh_PopC/PopA	LOC106613976*	dnm3a*
10	28741972	31140475	6.324	0.0116766	-5.0365	153	PopA	Region_9_xpehh_PopC/PopA	LOC106613977*	tmed5*
10	28741972	31140475	6.324	0.0116766	-5.0365	153	PopA	Region_9_xpehh_PopC/PopA	LOC106613979*	mysm1*
10	28741972	31140475	6.324	0.0116766	-5.0365	153	PopA	Region_9_xpehh_PopC/PopA	dyhc*	CABZ01077978.1*
10	28741972	31140475	6.324	0.0116766	-5.0365	153	PopA	Region_9_xpehh_PopC/PopA	LOC106560217*	si:ch211-232i5.1*
10	28741972	31140475	6.324	0.0116766	-5.0365	153	PopA	Region_9_xpehh_PopC/PopA	LOC106560227*	prkaa1*
10	28741972	31140475	6.324	0.0116766	-5.0365	153	PopA	Region_9_xpehh_PopC/PopA	LOC106560230*	plpp3*
10	28741972	31140475	6.324	0.0116766	-5.0365	153	PopA	Region_9_xpehh_PopC/PopA	LOC106560218*	BX546500.1*
10	28741972	31140475	6.324	0.0116766	-5.0365	153	PopA	Region_9_xpehh_PopC/PopA	LOC106560235*	dhcr24*
10	28741972	31140475	6.324	0.0116766	-5.0365	153	PopA	Region_9_xpehh_PopC/PopA	LOC106560237*	cdh24b*
10	28741972	31140475	6.324	0.0116766	-5.0365	153	PopA	Region_9_xpehh_PopC/PopA	sel1l3*	CABZ01079870.1*
10	28741972	31140475	6.324	0.0116766	-5.0365	153	PopA	Region_9_xpehh_PopC/PopA	LOC106560239*	slc34a2b*
10	28741972	31140475	6.324	0.0116766	-5.0365	153	PopA	Region_9_xpehh_PopC/PopA	LOC106560247*	prdm5*
10	28741972	31140475	6.324	0.0116766	-5.0365	153	PopA	Region_9_xpehh_PopC/PopA	LOC106560250*	ndnf*
10	28741972	31140475	6.324	0.0116766	-5.0365	153	PopA	Region_9_xpehh_PopC/PopA	LOC106560252*	zbtb34*
10	28741972	31140475	6.324	0.0116766	-5.0365	153	PopA	Region_9_xpehh_PopC/PopA	LOC106560248*	CPEB2*
10	28741972	31140475	6.324	0.0116766	-5.0365	153	PopA	Region_9_xpehh_PopC/PopA	cc2d2a*	cc2d2a*
10	28741972	31140475	6.324	0.0116766	-5.0365	153	PopA	Region_9_xpehh_PopC/PopA	LOC106560246*	fbxl5*
10	28741972	31140475	6.324	0.0116766	-5.0365	153	PopA	Region_9_xpehh_PopC/PopA	nek1*	nek1*
10	28741972	31140475	6.324	0.0116766	-5.0365	153	PopA	Region_9_xpehh_PopC/PopA	LOC106560245*	sh3rf1*
10	28741972	31140475	6.324	0.0116766	-5.0365	153	PopA	Region_9_xpehh_PopC/PopA	anapc4*	anapc4*
10	28741972	31140475	6.324	0.0116766	-5.0365	153	PopA	Region_9_xpehh_PopC/PopA	LOC106560258*	slc10a4*
10	28741972	31140475	6.324	0.0116766	-5.0365	153	PopA	Region_9_xpehh_PopC/PopA	LOC106560257*	fryl*
10	28741972	31140475	6.324	0.0116766	-5.0365	153	PopA	Region_9_xpehh_PopC/PopA	ocad2*	ociad2*
10	28741972	31140475	6.324	0.0116766	-5.0365	153	PopA	Region_9_xpehh_PopC/PopA	LOC106560261*	dcun1d4*
10	28741972	31140475	6.324	0.0116766	-5.0365	153	PopA	Region_9_xpehh_PopC/PopA	LOC106560265*	usp46*
10	28741972	31140475	6.324	0.0116766	-5.0365	153	PopA	Region_9_xpehh_PopC/PopA	LOC106560219*	fip1l1b*
10	28741972	31140475	6.324	0.0116766	-5.0365	153	PopA	Region_9_xpehh_PopC/PopA	LOC106560269*	pdgfra*
10	28741972	31140475	6.324	0.0116766	-5.0365	153	PopA	Region_9_xpehh_PopC/PopA	LOC106560231*	usp24*
10	28741972	31140475	6.324	0.0116766	-5.0365	153	PopA	Region_9_xpehh_PopC/PopA	LOC106560254*	palld*
10	28741972	31140475	6.324	0.0116766	-5.0365	153	PopA	Region_9_xpehh_PopC/PopA	LOC106560260*	ociad1*
10	28741972	31140475	6.324	0.0116766	-5.0365	153	PopA	Region_9_xpehh_PopC/PopA	LOC106560266*	scfd2*
10	28741972	31140475	6.324	0.0116766	-5.0365	153	PopA	Region_9_xpehh_PopC/PopA	LOC106560268*	lnx1*
10	28741972	31140475	6.324	0.0116766	-5.0365	153	PopA	Region_9_xpehh_PopC/PopA	LOC106560226*	dab1a*
10	28741972	31140475	6.324	0.0116766	-5.0365	153	PopA	Region_9_xpehh_PopC/PopA	LOC106560256*	slain2*
10	35739735	35818391	3.3519	0.463712	-3.512	4	PopA	Region_16_xpehh_PopD/PopA	st3gal3	st3gal3b
10	35739735	35818391	3.3519	0.463712	-3.512	4	PopA	Region_16_xpehh_PopD/PopA	kdm4a	kdm4aa
10	35739735	35818391	3.3519	0.463712	-3.512	4	PopA	Region_16_xpehh_PopD/PopA	ptprf	ptprfb
10	35643755	35903514	4.5517	0.0254228	-4.1886	23	PopA	Region_10_xpehh_PopC/PopA	st3gal3*	st3gal3b*
10	35643755	35903514	4.5517	0.0254228	-4.1886	23	PopA	Region_10_xpehh_PopC/PopA	kdm4a*	kdm4aa*
10	35643755	35903514	4.5517	0.0254228	-4.1886	23	PopA	Region_10_xpehh_PopC/PopA	artn*	artna*
10	35643755	35903514	4.5517	0.0254228	-4.1886	23	PopA	Region_10_xpehh_PopC/PopA	ptprf*	ptprfb*
10	40839630	40850431	3.1896	0.118808	-3.4114	4	PopA	Region_11_xpehh_PopC/PopA	col24a1	col27a1b
10	43085808	43295191	3.7043	0.0577261	-3.7221	19	PopA	Region_12_xpehh_PopC/PopA	usp1	usp1
10	43085808	43295191	3.7043	0.0577261	-3.7221	19	PopA	Region_12_xpehh_PopC/PopA	LOC106560489	CU929365.1
10	43085808	43295191	3.7043	0.0577261	-3.7221	19	PopA	Region_12_xpehh_PopC/PopA	kank4	kank4
10	43085808	43295191	3.7043	0.0577261	-3.7221	19	PopA	Region_12_xpehh_PopC/PopA	LOC106560497	lrp8
10	65784554	66137423	4.3384	0.0320041	-4.0757	7	PopA	Region_13_xpehh_PopC/PopA	i20l1*	isg20*
10	65784554	66137423	4.3384	0.0320041	-4.0757	7	PopA	Region_13_xpehh_PopC/PopA	LOC106561093*	ALKBH3 (1 of many)*
10	65784554	66137423	4.3384	0.0320041	-4.0757	7	PopA	Region_13_xpehh_PopC/PopA	LOC106561096*	abhd2b*
10	65784554	66137423	4.3384	0.0320041	-4.0757	7	PopA	Region_13_xpehh_PopC/PopA	LOC106561097*	rlbp1b*
10	65784554	66137423	4.3384	0.0320041	-4.0757	7	PopA	Region_13_xpehh_PopC/PopA	pdia3*	pdia3*
10	65784554	66137423	4.3384	0.0320041	-4.0757	7	PopA	Region_13_xpehh_PopC/PopA	catsper2*	cacna1ab*
10	65784554	66137423	4.3384	0.0320041	-4.0757	7	PopA	Region_13_xpehh_PopC/PopA	hsd17b12*	hsd17b12a*
10	65784554	66137423	4.3384	0.0320041	-4.0757	7	PopA	Region_13_xpehh_PopC/PopA	LOC106561098*	mfge8b*
10	65784554	66137423	4.3384	0.0320041	-4.0757	7	PopA	Region_13_xpehh_PopC/PopA	LOC106561094*	ckmt1*
10	65784554	66137423	4.3384	0.0320041	-4.0757	7	PopA	Region_13_xpehh_PopC/PopA	alkbh3*	alkbh3*
10	72382266	72925951	4.4692	0.21189	-4.1452	27	PopA	Region_25_xpehh_PopB/PopA	cdkn1b	cdkn1bb
10	72382266	72925951	4.4692	0.21189	-4.1452	27	PopA	Region_25_xpehh_PopB/PopA	LOC106560992	wnt7bb
10	72382266	72925951	4.4692	0.21189	-4.1452	27	PopA	Region_25_xpehh_PopB/PopA	yars2	yars2
10	72382266	72925951	4.4692	0.21189	-4.1452	27	PopA	Region_25_xpehh_PopB/PopA	LOC106560953	kcnq1
10	72382266	72925951	4.4692	0.21189	-4.1452	27	PopA	Region_25_xpehh_PopB/PopA	LOC106560988	mrps35
10	72382266	72925951	4.4692	0.21189	-4.1452	27	PopA	Region_25_xpehh_PopB/PopA	LOC100136415	pparab
10	71965185	72940632	4.6257	0.0233695	-4.2271	48	PopA	Region_14_xpehh_PopC/PopA	LOC106560996*	avpr1ab*
10	71965185	72940632	4.6257	0.0233695	-4.2271	48	PopA	Region_14_xpehh_PopC/PopA	akr1d1*	akr1b1*
10	71965185	72940632	4.6257	0.0233695	-4.2271	48	PopA	Region_14_xpehh_PopC/PopA	cdkn1b*	cdkn1bb*
10	71965185	72940632	4.6257	0.0233695	-4.2271	48	PopA	Region_14_xpehh_PopC/PopA	LOC106560995*	ppm1h*
10	71965185	72940632	4.6257	0.0233695	-4.2271	48	PopA	Region_14_xpehh_PopC/PopA	LOC106560993*	SLC6A13*
10	71965185	72940632	4.6257	0.0233695	-4.2271	48	PopA	Region_14_xpehh_PopC/PopA	LOC106560992*	wnt7bb*
10	71965185	72940632	4.6257	0.0233695	-4.2271	48	PopA	Region_14_xpehh_PopC/PopA	yars2*	yars2*
10	71965185	72940632	4.6257	0.0233695	-4.2271	48	PopA	Region_14_xpehh_PopC/PopA	LOC106560953*	kcnq1*
10	71965185	72940632	4.6257	0.0233695	-4.2271	48	PopA	Region_14_xpehh_PopC/PopA	LOC106560988*	mrps35*
10	71965185	72940632	4.6257	0.0233695	-4.2271	48	PopA	Region_14_xpehh_PopC/PopA	LOC106560952*	si:dkey-78l4.2*
10	71965185	72940632	4.6257	0.0233695	-4.2271	48	PopA	Region_14_xpehh_PopC/PopA	LOC106560994*	mon2*
10	71965185	72940632	4.6257	0.0233695	-4.2271	48	PopA	Region_14_xpehh_PopC/PopA	fbln1*	FBLN1*
10	71965185	72940632	4.6257	0.0233695	-4.2271	48	PopA	Region_14_xpehh_PopC/PopA	LOC100136415*	pparab*
10	73828707	73898714	3.2915	0.233579	-3.4749	12	PopA	Region_26_xpehh_PopB/PopA	LOC106560951	szl
10	73828707	73898714	3.2915	0.233579	-3.4749	12	PopA	Region_26_xpehh_PopB/PopA	LOC106560973	CABZ01093502.1
10	73828707	73898714	3.2915	0.233579	-3.4749	12	PopA	Region_26_xpehh_PopB/PopA	LOC106560975	nuak1b
10	73828707	73898714	3.2915	0.233579	-3.4749	12	PopA	Region_26_xpehh_PopB/PopA	mov10l1	MOV10L1
10	74440030	74641506	3.6661	0.227175	-3.6999	20	PopA	Region_27_xpehh_PopB/PopA	LOC106560963	BX572619.1
10	74440030	74641506	3.6661	0.227175	-3.6999	20	PopA	Region_27_xpehh_PopB/PopA	LOC106560948	mespab
10	74440030	74641506	3.6661	0.227175	-3.6999	20	PopA	Region_27_xpehh_PopB/PopA	LOC106561116	mespbb
10	74440030	74641506	3.6661	0.227175	-3.6999	20	PopA	Region_27_xpehh_PopB/PopA	LOC106560949	anpepb
10	74440030	74641506	3.6661	0.227175	-3.6999	20	PopA	Region_27_xpehh_PopB/PopA	LOC106560961	AKAP13 (1 of many)
10	74440030	74641506	3.6661	0.227175	-3.6999	20	PopA	Region_27_xpehh_PopB/PopA	LOC100380683	sv2bb
10	74440030	74641506	3.6661	0.227175	-3.6999	20	PopA	Region_27_xpehh_PopB/PopA	LOC106560964	lrp5
10	73472292	74738689	5.021	0.0172027	-4.4276	73	PopA	Region_15_xpehh_PopC/PopA	LOC106561120*	znf576.1*
10	73472292	74738689	5.021	0.0172027	-4.4276	73	PopA	Region_15_xpehh_PopC/PopA	LOC106560951*	szl*
10	73472292	74738689	5.021	0.0172027	-4.4276	73	PopA	Region_15_xpehh_PopC/PopA	LOC106560973*	CABZ01093502.1*
10	73472292	74738689	5.021	0.0172027	-4.4276	73	PopA	Region_15_xpehh_PopC/PopA	irak4*	IRAK4*
10	73472292	74738689	5.021	0.0172027	-4.4276	73	PopA	Region_15_xpehh_PopC/PopA	LOC106560969*	vwf*
10	73472292	74738689	5.021	0.0172027	-4.4276	73	PopA	Region_15_xpehh_PopC/PopA	LOC106561119*	spx*
10	73472292	74738689	5.021	0.0172027	-4.4276	73	PopA	Region_15_xpehh_PopC/PopA	LOC106561118*	zgc:110339*
10	73472292	74738689	5.021	0.0172027	-4.4276	73	PopA	Region_15_xpehh_PopC/PopA	LOC106560966*	gys2*
10	73472292	74738689	5.021	0.0172027	-4.4276	73	PopA	Region_15_xpehh_PopC/PopA	LOC106560963*	BX572619.1*
10	73472292	74738689	5.021	0.0172027	-4.4276	73	PopA	Region_15_xpehh_PopC/PopA	LOC106560948*	mespab*
10	73472292	74738689	5.021	0.0172027	-4.4276	73	PopA	Region_15_xpehh_PopC/PopA	LOC106561116*	mespbb*
10	73472292	74738689	5.021	0.0172027	-4.4276	73	PopA	Region_15_xpehh_PopC/PopA	tubgcp6*	TUBGCP6*
10	73472292	74738689	5.021	0.0172027	-4.4276	73	PopA	Region_15_xpehh_PopC/PopA	LOC106560977*	appl2*
10	73472292	74738689	5.021	0.0172027	-4.4276	73	PopA	Region_15_xpehh_PopC/PopA	LOC106560976*	C12orf75*
10	73472292	74738689	5.021	0.0172027	-4.4276	73	PopA	Region_15_xpehh_PopC/PopA	LOC106560975*	nuak1b*
10	73472292	74738689	5.021	0.0172027	-4.4276	73	PopA	Region_15_xpehh_PopC/PopA	mov10l1*	MOV10L1*
10	73472292	74738689	5.021	0.0172027	-4.4276	73	PopA	Region_15_xpehh_PopC/PopA	LOC106560972*	nell2b*
10	73472292	74738689	5.021	0.0172027	-4.4276	73	PopA	Region_15_xpehh_PopC/PopA	LOC106560971*	tmem117*
10	73472292	74738689	5.021	0.0172027	-4.4276	73	PopA	Region_15_xpehh_PopC/PopA	LOC106560970*	twf1b*
10	73472292	74738689	5.021	0.0172027	-4.4276	73	PopA	Region_15_xpehh_PopC/PopA	LOC106560967*	mtl5*
10	73472292	74738689	5.021	0.0172027	-4.4276	73	PopA	Region_15_xpehh_PopC/PopA	LOC106561117*	galn*
10	73472292	74738689	5.021	0.0172027	-4.4276	73	PopA	Region_15_xpehh_PopC/PopA	LOC106560965*	slc9a6a*
10	73472292	74738689	5.021	0.0172027	-4.4276	73	PopA	Region_15_xpehh_PopC/PopA	saps3*	ppp6r3*
10	73472292	74738689	5.021	0.0172027	-4.4276	73	PopA	Region_15_xpehh_PopC/PopA	LOC106560949*	anpepb*
10	73472292	74738689	5.021	0.0172027	-4.4276	73	PopA	Region_15_xpehh_PopC/PopA	LOC106560961*	AKAP13 (1 of many)*
10	73472292	74738689	5.021	0.0172027	-4.4276	73	PopA	Region_15_xpehh_PopC/PopA	LOC106560979*	plxnb2b*
10	73472292	74738689	5.021	0.0172027	-4.4276	73	PopA	Region_15_xpehh_PopC/PopA	LOC106560968*	adamts9*
10	73472292	74738689	5.021	0.0172027	-4.4276	73	PopA	Region_15_xpehh_PopC/PopA	LOC100380683*	sv2bb*
10	73472292	74738689	5.021	0.0172027	-4.4276	73	PopA	Region_15_xpehh_PopC/PopA	LOC106560964*	lrp5*
10	75602385	76574120	3.974	0.21189	-3.8761	36	PopA	Region_28_xpehh_PopB/PopA	LOC106560931	uba2
10	75602385	76574120	3.974	0.21189	-3.8761	36	PopA	Region_28_xpehh_PopB/PopA	usb1	usb1
10	75602385	76574120	3.974	0.21189	-3.8761	36	PopA	Region_28_xpehh_PopB/PopA	LOC106560947	pclob
10	75602385	76574120	3.974	0.21189	-3.8761	36	PopA	Region_28_xpehh_PopB/PopA	LOC106560918	si:dkeyp-50b9.1
10	75602385	76574120	3.974	0.21189	-3.8761	36	PopA	Region_28_xpehh_PopB/PopA	LOC106561115	ccl35.2
10	75602385	76574120	3.974	0.21189	-3.8761	36	PopA	Region_28_xpehh_PopB/PopA	LOC106560915	ccl38.6
10	75602385	76574120	3.974	0.21189	-3.8761	36	PopA	Region_28_xpehh_PopB/PopA	LOC106561114	exoc3l1
10	75602385	76574120	3.974	0.21189	-3.8761	36	PopA	Region_28_xpehh_PopB/PopA	LOC106560911	coq9
10	75602385	76574120	3.974	0.21189	-3.8761	36	PopA	Region_28_xpehh_PopB/PopA	polr2c	polr2c
10	75602385	76574120	3.974	0.21189	-3.8761	36	PopA	Region_28_xpehh_PopB/PopA	LOC106560898	slc10a3
10	75602385	76574120	3.974	0.21189	-3.8761	36	PopA	Region_28_xpehh_PopB/PopA	LOC106560934	zgc:153522
10	75602385	76574120	3.974	0.21189	-3.8761	36	PopA	Region_28_xpehh_PopB/PopA	ca5a	ca5a
10	75602385	76574120	3.974	0.21189	-3.8761	36	PopA	Region_28_xpehh_PopB/PopA	drc7	ccdc135
10	75602385	76574120	3.974	0.21189	-3.8761	36	PopA	Region_28_xpehh_PopB/PopA	LOC106560930	lcat
10	75602385	76574120	3.974	0.21189	-3.8761	36	PopA	Region_28_xpehh_PopB/PopA	LOC106560927	znf319
10	75602385	76574120	3.974	0.21189	-3.8761	36	PopA	Region_28_xpehh_PopB/PopA	csnk2a2	csnk2a2b
10	75602385	76574120	3.974	0.21189	-3.8761	36	PopA	Region_28_xpehh_PopB/PopA	fa2h	fa2h
10	75602385	76574120	3.974	0.21189	-3.8761	36	PopA	Region_28_xpehh_PopB/PopA	LOC106560923	ano10b
10	75602385	76574120	3.974	0.21189	-3.8761	36	PopA	Region_28_xpehh_PopB/PopA	ldhd	ldhd
10	75602385	76574120	3.974	0.21189	-3.8761	36	PopA	Region_28_xpehh_PopB/PopA	znrf1	znrf1
10	75602385	76574120	3.974	0.21189	-3.8761	36	PopA	Region_28_xpehh_PopB/PopA	gins3	gins3
10	75602385	76574120	3.974	0.21189	-3.8761	36	PopA	Region_28_xpehh_PopB/PopA	LOC106560919	ndrg4
10	75602385	76574120	3.974	0.21189	-3.8761	36	PopA	Region_28_xpehh_PopB/PopA	LOC106560917	si:ch211-194m7.8
10	75602385	76574120	3.974	0.21189	-3.8761	36	PopA	Region_28_xpehh_PopB/PopA	LOC106560916	smpd3
10	75602385	76574120	3.974	0.21189	-3.8761	36	PopA	Region_28_xpehh_PopB/PopA	LOC106560914	42628
10	75602385	76574120	3.974	0.21189	-3.8761	36	PopA	Region_28_xpehh_PopB/PopA	LOC106560946	prmt7
10	75602385	76574120	3.974	0.21189	-3.8761	36	PopA	Region_28_xpehh_PopB/PopA	LOC106560909	ciapin1
10	75602385	76574120	3.974	0.21189	-3.8761	36	PopA	Region_28_xpehh_PopB/PopA	LOC106560908	dgat1a
10	75602385	76574120	3.974	0.21189	-3.8761	36	PopA	Region_28_xpehh_PopB/PopA	LOC106560906	wwp2
10	75602385	76574120	3.974	0.21189	-3.8761	36	PopA	Region_28_xpehh_PopB/PopA	LOC106560903	spire2
10	75602385	76574120	3.974	0.21189	-3.8761	36	PopA	Region_28_xpehh_PopB/PopA	LOC106560900	sntb2
10	75602385	76574120	3.974	0.21189	-3.8761	36	PopA	Region_28_xpehh_PopB/PopA	LOC106560901	vps4a
10	75602385	76574120	3.974	0.21189	-3.8761	36	PopA	Region_28_xpehh_PopB/PopA	chmp1a	chmp1a
10	75602385	76574120	3.974	0.21189	-3.8761	36	PopA	Region_28_xpehh_PopB/PopA	LOC106560896	vps9d1
10	75602385	76574120	3.974	0.21189	-3.8761	36	PopA	Region_28_xpehh_PopB/PopA	slc7a5	slc7a5
10	75602385	76574120	3.974	0.21189	-3.8761	36	PopA	Region_28_xpehh_PopB/PopA	lypa3	pla2g15
10	75602385	76574120	3.974	0.21189	-3.8761	36	PopA	Region_28_xpehh_PopB/PopA	LOC106560921	snrkb
10	75602385	76574120	3.974	0.21189	-3.8761	36	PopA	Region_28_xpehh_PopB/PopA	LOC106560912	si:dkey-30c15.10
10	75602385	76574120	3.974	0.21189	-3.8761	36	PopA	Region_28_xpehh_PopB/PopA	adat1	adat1
10	75602385	76574120	3.974	0.21189	-3.8761	36	PopA	Region_28_xpehh_PopB/PopA	fanca	CABZ01081622.1
10	75486036	76603903	4.5013	0.0270315	-4.1621	65	PopA	Region_16_xpehh_PopC/PopA	LOC106560937*	BX537249.1*
10	75486036	76603903	4.5013	0.0270315	-4.1621	65	PopA	Region_16_xpehh_PopC/PopA	LOC106560931*	uba2*
10	75486036	76603903	4.5013	0.0270315	-4.1621	65	PopA	Region_16_xpehh_PopC/PopA	usb1*	usb1*
10	75486036	76603903	4.5013	0.0270315	-4.1621	65	PopA	Region_16_xpehh_PopC/PopA	LOC106560947*	pclob*
10	75486036	76603903	4.5013	0.0270315	-4.1621	65	PopA	Region_16_xpehh_PopC/PopA	LOC106560918*	si:dkeyp-50b9.1*
10	75486036	76603903	4.5013	0.0270315	-4.1621	65	PopA	Region_16_xpehh_PopC/PopA	LOC106561115*	ccl35.2*
10	75486036	76603903	4.5013	0.0270315	-4.1621	65	PopA	Region_16_xpehh_PopC/PopA	LOC106560915*	ccl38.6*
10	75486036	76603903	4.5013	0.0270315	-4.1621	65	PopA	Region_16_xpehh_PopC/PopA	LOC106561114*	exoc3l1*
10	75486036	76603903	4.5013	0.0270315	-4.1621	65	PopA	Region_16_xpehh_PopC/PopA	LOC106560911*	coq9*
10	75486036	76603903	4.5013	0.0270315	-4.1621	65	PopA	Region_16_xpehh_PopC/PopA	polr2c*	polr2c*
10	75486036	76603903	4.5013	0.0270315	-4.1621	65	PopA	Region_16_xpehh_PopC/PopA	LOC106560898*	slc10a3*
10	75486036	76603903	4.5013	0.0270315	-4.1621	65	PopA	Region_16_xpehh_PopC/PopA	LOC106560895*	si:dkey-238o13.4*
10	75486036	76603903	4.5013	0.0270315	-4.1621	65	PopA	Region_16_xpehh_PopC/PopA	zcchc14*	zcchc14*
10	75486036	76603903	4.5013	0.0270315	-4.1621	65	PopA	Region_16_xpehh_PopC/PopA	jph3*	jph3*
10	75486036	76603903	4.5013	0.0270315	-4.1621	65	PopA	Region_16_xpehh_PopC/PopA	klhdc4*	klhdc4*
10	75486036	76603903	4.5013	0.0270315	-4.1621	65	PopA	Region_16_xpehh_PopC/PopA	LOC106560934*	zgc:153522*
10	75486036	76603903	4.5013	0.0270315	-4.1621	65	PopA	Region_16_xpehh_PopC/PopA	ca5a*	ca5a*
10	75486036	76603903	4.5013	0.0270315	-4.1621	65	PopA	Region_16_xpehh_PopC/PopA	drc7*	ccdc135*
10	75486036	76603903	4.5013	0.0270315	-4.1621	65	PopA	Region_16_xpehh_PopC/PopA	LOC106560930*	lcat*
10	75486036	76603903	4.5013	0.0270315	-4.1621	65	PopA	Region_16_xpehh_PopC/PopA	LOC106560927*	znf319*
10	75486036	76603903	4.5013	0.0270315	-4.1621	65	PopA	Region_16_xpehh_PopC/PopA	csnk2a2*	csnk2a2b*
10	75486036	76603903	4.5013	0.0270315	-4.1621	65	PopA	Region_16_xpehh_PopC/PopA	fa2h*	fa2h*
10	75486036	76603903	4.5013	0.0270315	-4.1621	65	PopA	Region_16_xpehh_PopC/PopA	LOC106560923*	ano10b*
10	75486036	76603903	4.5013	0.0270315	-4.1621	65	PopA	Region_16_xpehh_PopC/PopA	ldhd*	ldhd*
10	75486036	76603903	4.5013	0.0270315	-4.1621	65	PopA	Region_16_xpehh_PopC/PopA	znrf1*	znrf1*
10	75486036	76603903	4.5013	0.0270315	-4.1621	65	PopA	Region_16_xpehh_PopC/PopA	gins3*	gins3*
10	75486036	76603903	4.5013	0.0270315	-4.1621	65	PopA	Region_16_xpehh_PopC/PopA	LOC106560919*	ndrg4*
10	75486036	76603903	4.5013	0.0270315	-4.1621	65	PopA	Region_16_xpehh_PopC/PopA	LOC106560917*	si:ch211-194m7.8*
10	75486036	76603903	4.5013	0.0270315	-4.1621	65	PopA	Region_16_xpehh_PopC/PopA	LOC106560916*	smpd3*
10	75486036	76603903	4.5013	0.0270315	-4.1621	65	PopA	Region_16_xpehh_PopC/PopA	LOC106560914*	42628*
10	75486036	76603903	4.5013	0.0270315	-4.1621	65	PopA	Region_16_xpehh_PopC/PopA	LOC106560946*	prmt7*
10	75486036	76603903	4.5013	0.0270315	-4.1621	65	PopA	Region_16_xpehh_PopC/PopA	LOC106560909*	ciapin1*
10	75486036	76603903	4.5013	0.0270315	-4.1621	65	PopA	Region_16_xpehh_PopC/PopA	LOC106560908*	dgat1a*
10	75486036	76603903	4.5013	0.0270315	-4.1621	65	PopA	Region_16_xpehh_PopC/PopA	LOC106560906*	wwp2*
10	75486036	76603903	4.5013	0.0270315	-4.1621	65	PopA	Region_16_xpehh_PopC/PopA	LOC106560903*	spire2*
10	75486036	76603903	4.5013	0.0270315	-4.1621	65	PopA	Region_16_xpehh_PopC/PopA	LOC106560900*	sntb2*
10	75486036	76603903	4.5013	0.0270315	-4.1621	65	PopA	Region_16_xpehh_PopC/PopA	LOC106560901*	vps4a*
10	75486036	76603903	4.5013	0.0270315	-4.1621	65	PopA	Region_16_xpehh_PopC/PopA	chmp1a*	chmp1a*
10	75486036	76603903	4.5013	0.0270315	-4.1621	65	PopA	Region_16_xpehh_PopC/PopA	LOC106560896*	vps9d1*
10	75486036	76603903	4.5013	0.0270315	-4.1621	65	PopA	Region_16_xpehh_PopC/PopA	slc7a5*	slc7a5*
10	75486036	76603903	4.5013	0.0270315	-4.1621	65	PopA	Region_16_xpehh_PopC/PopA	lypa3*	pla2g15*
10	75486036	76603903	4.5013	0.0270315	-4.1621	65	PopA	Region_16_xpehh_PopC/PopA	LOC106560921*	snrkb*
10	75486036	76603903	4.5013	0.0270315	-4.1621	65	PopA	Region_16_xpehh_PopC/PopA	LOC106560912*	si:dkey-30c15.10*
10	75486036	76603903	4.5013	0.0270315	-4.1621	65	PopA	Region_16_xpehh_PopC/PopA	adat1*	adat1*
10	75486036	76603903	4.5013	0.0270315	-4.1621	65	PopA	Region_16_xpehh_PopC/PopA	fanca*	CABZ01081622.1*
10	78014173	78504339	3.4059	0.0855866	-3.5449	8	PopA	Region_17_xpehh_PopC/PopA	LOC106560871	hmcn2
10	78014173	78504339	3.4059	0.0855866	-3.5449	8	PopA	Region_17_xpehh_PopC/PopA	LOC106560868	ftr42
10	78014173	78504339	3.4059	0.0855866	-3.5449	8	PopA	Region_17_xpehh_PopC/PopA	LOC106560870	cdh13
10	78014173	78504339	3.4059	0.0855866	-3.5449	8	PopA	Region_17_xpehh_PopC/PopA	znf423	ZNF423
10	79047307	79135224	3.7464	0.0549942	-3.7465	7	PopA	Region_18_xpehh_PopC/PopA	sf3b3	sf3b3
10	79047307	79135224	3.7464	0.0549942	-3.7465	7	PopA	Region_18_xpehh_PopC/PopA	st3gal2	st3gal2
10	80280055	80828508	4.4121	0.0295314	-4.115	22	PopA	Region_19_xpehh_PopC/PopA	LOC106560827*	ranbp10*
10	80280055	80828508	4.4121	0.0295314	-4.115	22	PopA	Region_19_xpehh_PopC/PopA	LOC106560825*	nutf2*
10	80280055	80828508	4.4121	0.0295314	-4.115	22	PopA	Region_19_xpehh_PopC/PopA	LOC106560824*	edc4*
10	80280055	80828508	4.4121	0.0295314	-4.115	22	PopA	Region_19_xpehh_PopC/PopA	LOC106560823*	nrn1la*
10	80280055	80828508	4.4121	0.0295314	-4.115	22	PopA	Region_19_xpehh_PopC/PopA	LOC106560820*	mbtps1*
10	80280055	80828508	4.4121	0.0295314	-4.115	22	PopA	Region_19_xpehh_PopC/PopA	LOC106560818*	SLC38A8 (1 of many)*
10	80280055	80828508	4.4121	0.0295314	-4.115	22	PopA	Region_19_xpehh_PopC/PopA	LOC106561105*	pnp6*
10	80280055	80828508	4.4121	0.0295314	-4.115	22	PopA	Region_19_xpehh_PopC/PopA	LOC106560817*	calb2a*
10	80280055	80828508	4.4121	0.0295314	-4.115	22	PopA	Region_19_xpehh_PopC/PopA	LOC106560821*	pskh1*
10	80280055	80828508	4.4121	0.0295314	-4.115	22	PopA	Region_19_xpehh_PopC/PopA	LOC106560819*	necab2*
10	83690640	83831519	4.5202	0.0261336	-4.1721	12	PopA	Region_20_xpehh_PopC/PopA	LOC106561158*	pstpip1a*
10	83690640	83831519	4.5202	0.0261336	-4.1721	12	PopA	Region_20_xpehh_PopC/PopA	LOC106561156*	scaper*
10	102076409	102512335	3.1865	0.522735	-3.4094	2	PopA	Region_17_xpehh_PopD/PopA	faap24	faap24
10	102076409	102512335	3.1865	0.522735	-3.4094	2	PopA	Region_17_xpehh_PopD/PopA	LOC106561526	irx5a
10	102076409	102512335	3.1865	0.522735	-3.4094	2	PopA	Region_17_xpehh_PopD/PopA	sall1	sall1a
10	102076409	102512335	3.1865	0.522735	-3.4094	2	PopA	Region_17_xpehh_PopD/PopA	LOC106561518	amfr
10	102076409	102512335	3.1865	0.522735	-3.4094	2	PopA	Region_17_xpehh_PopD/PopA	LOC106561519	nfatc3a
10	102076409	102512335	3.1865	0.522735	-3.4094	2	PopA	Region_17_xpehh_PopD/PopA	dus2	dus2
10	102076409	102512335	3.1865	0.522735	-3.4094	2	PopA	Region_17_xpehh_PopD/PopA	LOC106561521	slc7a10b
10	102076409	102512335	3.1865	0.522735	-3.4094	2	PopA	Region_17_xpehh_PopD/PopA	tdrd12	tdrd12
10	102076409	102512335	3.1865	0.522735	-3.4094	2	PopA	Region_17_xpehh_PopD/PopA	ankrd27	ankrd27
10	102076409	102512335	3.1865	0.522735	-3.4094	2	PopA	Region_17_xpehh_PopD/PopA	rbl2	rbl2
10	102076409	102512335	3.1865	0.522735	-3.4094	2	PopA	Region_17_xpehh_PopD/PopA	snx20	snx20
10	102076409	102512335	3.1865	0.522735	-3.4094	2	PopA	Region_17_xpehh_PopD/PopA	papd5	papd5
10	105705743	105733862	4.3372	0.334166	-4.0751	4	PopA	Region_18_xpehh_PopD/PopA	LOC106561613	zgc:101566
11	21331248	21450051	3.4394	0.458765	-3.5652	6	PopA	Region_19_xpehh_PopD/PopA	LOC106562261	wu:fd49b10
11	21331248	21450051	3.4394	0.458765	-3.5652	6	PopA	Region_19_xpehh_PopD/PopA	LOC106562244	slc38a7
11	21331248	21450051	3.4394	0.458765	-3.5652	6	PopA	Region_19_xpehh_PopD/PopA	LOC106562245	zmp:0000001085
11	21331248	21450051	3.4394	0.458765	-3.5652	6	PopA	Region_19_xpehh_PopD/PopA	e2f4	e2f4
11	21331248	21450051	3.4394	0.458765	-3.5652	6	PopA	Region_19_xpehh_PopD/PopA	LOC106562258	si:cabz01059983.1
11	63111177	63169585	3.3716	0.458765	-3.524	7	PopA	Region_20_xpehh_PopD/PopA	LOC106563164	sort1a
11	63111177	63169585	3.3716	0.458765	-3.524	7	PopA	Region_20_xpehh_PopD/PopA	LOC106563163	si:dkeyp-14d3.1
14	14636389	14654809	3.872	0.343423	3.8185	3	PopD	Region_1_xpehh_PopA/PopD	LOC106568905	agla
15	19535059	19546175	3.1601	0.123086	-3.3929	3	PopA	Region_21_xpehh_PopC/PopA	LOC106571105	papola
16	3564058	3808523	5.0253	0.0172027	4.4298	13	PopC	Region_1_xpehh_PopA/PopC	LOC106573065*	gdi2*
16	3564058	3808523	5.0253	0.0172027	4.4298	13	PopC	Region_1_xpehh_PopA/PopC	LOC106573066*	lpin1*
16	3564058	3808523	5.0253	0.0172027	4.4298	13	PopC	Region_1_xpehh_PopA/PopC	LOC106573067*	chchd3b*
16	3564058	3808523	5.0253	0.0172027	4.4298	13	PopC	Region_1_xpehh_PopA/PopC	s35b4*	slc35b4*
16	3564058	3808523	5.0253	0.0172027	4.4298	13	PopC	Region_1_xpehh_PopA/PopC	LOC106573069*	ldhba*
16	3564058	3808523	5.0253	0.0172027	4.4298	13	PopC	Region_1_xpehh_PopA/PopC	LOC106573060*	dhtkd1*
16	3564058	3808523	5.0253	0.0172027	4.4298	13	PopC	Region_1_xpehh_PopA/PopC	LOC106573061*	celf2*
16	3564058	3808523	5.0253	0.0172027	4.4298	13	PopC	Region_1_xpehh_PopA/PopC	LOC106573062*	DUSP8 (1 of many)*
16	3564058	3808523	5.0253	0.0172027	4.4298	13	PopC	Region_1_xpehh_PopA/PopC	LOC106573063*	fam208b*
16	3564058	3808523	5.0253	0.0172027	4.4298	13	PopC	Region_1_xpehh_PopA/PopC	LOC106573068*	golt1bb*
16	3564058	3808523	5.0253	0.0172027	4.4298	13	PopC	Region_1_xpehh_PopA/PopC	LOC106573064*	taf3*
16	4345514	4765204	4.4036	0.0297289	4.1105	25	PopC	Region_2_xpehh_PopA/PopC	pmge*	bpgm*
16	4345514	4765204	4.4036	0.0297289	4.1105	25	PopC	Region_2_xpehh_PopA/PopC	LOC106573079*	tnnt2e*
16	4345514	4765204	4.4036	0.0297289	4.1105	25	PopC	Region_2_xpehh_PopA/PopC	LOC106573086*	si:ch1073-263o8.2*
16	4345514	4765204	4.4036	0.0297289	4.1105	25	PopC	Region_2_xpehh_PopA/PopC	LOC106573078*	cald1b*
16	4345514	4765204	4.4036	0.0297289	4.1105	25	PopC	Region_2_xpehh_PopA/PopC	LOC106573080*	dnm1l*
16	4345514	4765204	4.4036	0.0297289	4.1105	25	PopC	Region_2_xpehh_PopA/PopC	LOC106573085*	cntn1b*
24	14393946	14793137	3.9757	0.21189	-3.877	25	PopA	Region_29_xpehh_PopB/PopA	LOC106585032	dimt1l
24	14393946	14793137	3.9757	0.21189	-3.877	25	PopA	Region_29_xpehh_PopB/PopA	LOC106585033	cenph
24	14393946	14793137	3.9757	0.21189	-3.877	25	PopA	Region_29_xpehh_PopB/PopA	LOC106585031	mrps36
24	14393946	14793137	3.9757	0.21189	-3.877	25	PopA	Region_29_xpehh_PopB/PopA	mtx3	mtx3
24	14393946	14793137	3.9757	0.21189	-3.877	25	PopA	Region_29_xpehh_PopB/PopA	LOC106585038	pip5k1bb
24	14393946	14793137	3.9757	0.21189	-3.877	25	PopA	Region_29_xpehh_PopB/PopA	LOC106585035	unc45b
24	14393946	14793137	3.9757	0.21189	-3.877	25	PopA	Region_29_xpehh_PopB/PopA	LOC106585030	KIF2A
24	14393946	14793137	3.9757	0.21189	-3.877	25	PopA	Region_29_xpehh_PopB/PopA	LOC106585028	mier3b
24	14393946	14793137	3.9757	0.21189	-3.877	25	PopA	Region_29_xpehh_PopB/PopA	LOC106585029	gzm3
24	14393946	14793137	3.9757	0.21189	-3.877	25	PopA	Region_29_xpehh_PopB/PopA	LOC106585026	plk2a
24	14393946	14793137	3.9757	0.21189	-3.877	25	PopA	Region_29_xpehh_PopB/PopA	LOC106585027	rab3c
24	14393946	14793137	3.9757	0.21189	-3.877	25	PopA	Region_29_xpehh_PopB/PopA	LOC106585023	thbs4a
24	14393946	14793137	3.9757	0.21189	-3.877	25	PopA	Region_29_xpehh_PopB/PopA	LOC106585037	col4a3bpa
24	14393946	14793137	3.9757	0.21189	-3.877	25	PopA	Region_29_xpehh_PopB/PopA	LOC106585022	serinc5
24	15815079	15837330	3.3216	0.233579	-3.4934	3	PopA	Region_30_xpehh_PopB/PopA	LOC106584990	coro1ca
24	17352687	17440709	3.2333	0.233579	-3.4388	6	PopA	Region_31_xpehh_PopB/PopA	LOC106585269	mob1a
24	17352687	17440709	3.2333	0.233579	-3.4388	6	PopA	Region_31_xpehh_PopB/PopA	LOC106585268	trafd1
24	17352687	17440709	3.2333	0.233579	-3.4388	6	PopA	Region_31_xpehh_PopB/PopA	LOC106585270	mthfd2
24	17352687	17440709	3.2333	0.233579	-3.4388	6	PopA	Region_31_xpehh_PopB/PopA	LOC106585272	pitpnm3
24	17352687	17440709	3.2333	0.233579	-3.4388	6	PopA	Region_31_xpehh_PopB/PopA	LOC106585267	smtnb
24	19681207	19694655	3.6526	0.227175	-3.692	4	PopA	Region_32_xpehh_PopB/PopA	LOC106585601	aak1a
24	24340361	24862868	4.1988	0.21189	-4.0003	14	PopA	Region_33_xpehh_PopB/PopA	LOC106585309	myl2b
24	24340361	24862868	4.1988	0.21189	-4.0003	14	PopA	Region_33_xpehh_PopB/PopA	ppp1cc	PPP1CC
24	24340361	24862868	4.1988	0.21189	-4.0003	14	PopA	Region_33_xpehh_PopB/PopA	LOC106585472	ube2g1b
24	24340361	24862868	4.1988	0.21189	-4.0003	14	PopA	Region_33_xpehh_PopB/PopA	LOC106585471	anapc7
24	24340361	24862868	4.1988	0.21189	-4.0003	14	PopA	Region_33_xpehh_PopB/PopA	LOC106585464	adora2aa
24	24340361	24862868	4.1988	0.21189	-4.0003	14	PopA	Region_33_xpehh_PopB/PopA	LOC106585462	gucd1
24	24340361	24862868	4.1988	0.21189	-4.0003	14	PopA	Region_33_xpehh_PopB/PopA	LOC106585307	tas2r200.1
24	24340361	24862868	4.1988	0.21189	-4.0003	14	PopA	Region_33_xpehh_PopB/PopA	LOC106585460	gstt1a
24	24340361	24862868	4.1988	0.21189	-4.0003	14	PopA	Region_33_xpehh_PopB/PopA	derl2	derl3
24	24340361	24862868	4.1988	0.21189	-4.0003	14	PopA	Region_33_xpehh_PopB/PopA	LOC106585458	smarcb1a
24	24340361	24862868	4.1988	0.21189	-4.0003	14	PopA	Region_33_xpehh_PopB/PopA	LOC106585473	pptc7a
24	24340361	24862868	4.1988	0.21189	-4.0003	14	PopA	Region_33_xpehh_PopB/PopA	LOC106585469	atp2a2a
24	24340361	24862868	4.1988	0.21189	-4.0003	14	PopA	Region_33_xpehh_PopB/PopA	LOC106585467	bcr
24	24340361	24862868	4.1988	0.21189	-4.0003	14	PopA	Region_33_xpehh_PopB/PopA	LOC106585466	specc1la
24	24340361	24862868	4.1988	0.21189	-4.0003	14	PopA	Region_33_xpehh_PopB/PopA	LOC106585333	si:ch211-191o15.6
24	24340361	24862868	4.1988	0.21189	-4.0003	14	PopA	Region_33_xpehh_PopB/PopA	LOC106585463	snrpd3
24	24340361	24862868	4.1988	0.21189	-4.0003	14	PopA	Region_33_xpehh_PopB/PopA	LOC106585461	p2rx7
24	24340361	24862868	4.1988	0.21189	-4.0003	14	PopA	Region_33_xpehh_PopB/PopA	LOC106585459	mmp11a
24	24340361	24862868	4.1988	0.21189	-4.0003	14	PopA	Region_33_xpehh_PopB/PopA	LOC106585456	RALGDS
24	24340361	24862868	4.1988	0.21189	-4.0003	14	PopA	Region_33_xpehh_PopB/PopA	LOC106585475	CIT
24	24340361	24862868	4.1988	0.21189	-4.0003	14	PopA	Region_33_xpehh_PopB/PopA	LOC106585478	mtmr3
24	24340361	24862868	4.1988	0.21189	-4.0003	14	PopA	Region_33_xpehh_PopB/PopA	LOC106585474	cux2b
24	24340361	24862868	4.1988	0.21189	-4.0003	14	PopA	Region_33_xpehh_PopB/PopA	LOC106585468	ift81
24	38480824	38487268	3.3904	0.233579	-3.5355	4	PopA	Region_34_xpehh_PopB/PopA	mpeg1	mpeg1.1
29	16466994	16555749	3.4904	0.0768645	-3.5959	5	PopA	Region_22_xpehh_PopC/PopA	LOC106590228	zgc:174877
29	16466994	16555749	3.4904	0.0768645	-3.5959	5	PopA	Region_22_xpehh_PopC/PopA	myo3a	myo3a
29	17872655	17878151	3.0465	0.140526	-3.3205	2	PopA	Region_23_xpehh_PopC/PopA	pigm	pigm
29	17872655	17878151	3.0465	0.140526	-3.3205	2	PopA	Region_23_xpehh_PopC/PopA	LOC106590292	serpinb1l1
29	21744467	22122487	3.386	0.0885579	-3.5329	9	PopA	Region_24_xpehh_PopC/PopA	LOC106590381	ptprt
29	21744467	22122487	3.386	0.0885579	-3.5329	9	PopA	Region_24_xpehh_PopC/PopA	LOC106590380	rhebl1
29	21744467	22122487	3.386	0.0885579	-3.5329	9	PopA	Region_24_xpehh_PopC/PopA	LOC106590346	lama1
29	21744467	22122487	3.386	0.0885579	-3.5329	9	PopA	Region_24_xpehh_PopC/PopA	LOC106590348	ptprub
29	22393628	22685271	3.7196	0.396249	-3.731	9	PopA	Region_21_xpehh_PopD/PopA	wdr48	wdr48a
29	22393628	22685271	3.7196	0.396249	-3.731	9	PopA	Region_21_xpehh_PopD/PopA	exog	endog
29	22393628	22685271	3.7196	0.396249	-3.731	9	PopA	Region_21_xpehh_PopD/PopA	LOC106590366	asph
29	22393628	22685271	3.7196	0.396249	-3.731	9	PopA	Region_21_xpehh_PopD/PopA	LOC106590368	clvs2
29	23211137	23538479	3.1545	0.12364	-3.3894	6	PopA	Region_25_xpehh_PopC/PopA	LOC106590355	ftr13
29	23211137	23538479	3.1545	0.12364	-3.3894	6	PopA	Region_25_xpehh_PopC/PopA	LOC106590350	ftr22
29	23211137	23538479	3.1545	0.12364	-3.3894	6	PopA	Region_25_xpehh_PopC/PopA	LOC106590433	cbln5
29	23211137	23538479	3.1545	0.12364	-3.3894	6	PopA	Region_25_xpehh_PopC/PopA	LOC106590353	bcl2a
29	23211137	23538479	3.1545	0.12364	-3.3894	6	PopA	Region_25_xpehh_PopC/PopA	LOC106590432	prkag2a
29	29060681	29073559	3.1402	0.126093	-3.3803	3	PopA	Region_26_xpehh_PopC/PopA	LOC106590556	tnfrsf11a
29	29060681	29073559	3.1674	0.522735	-3.3974	3	PopA	Region_22_xpehh_PopD/PopA	LOC106590556	tnfrsf11a
29	33707865	34079483	3.1543	0.12364	-3.3892	6	PopA	Region_28_xpehh_PopC/PopA	LOC106590625	chst2b
29	33707865	34079483	3.1543	0.12364	-3.3892	6	PopA	Region_28_xpehh_PopC/PopA	LOC106590624	CR855320.1
29	33707865	34079483	3.1543	0.12364	-3.3892	6	PopA	Region_28_xpehh_PopC/PopA	LOC106590631	fam168b
29	33707865	34079483	3.1543	0.12364	-3.3892	6	PopA	Region_28_xpehh_PopC/PopA	LOC106590629	nrros
29	33707865	34079483	3.1543	0.12364	-3.3892	6	PopA	Region_28_xpehh_PopC/PopA	LOC106590626	pcolce2b
29	33707865	34079483	3.1543	0.12364	-3.3892	6	PopA	Region_28_xpehh_PopC/PopA	LOC106590627	u2surp
29	33707865	34079483	3.1543	0.12364	-3.3892	6	PopA	Region_28_xpehh_PopC/PopA	LOC106590630	fbxo45
29	33707865	34079483	3.1543	0.12364	-3.3892	6	PopA	Region_28_xpehh_PopC/PopA	LOC106590632	sh3glb1a
29	33707865	34079483	3.1543	0.12364	-3.3892	6	PopA	Region_28_xpehh_PopC/PopA	arhg4	arhgef4
29	33707865	34079483	3.1543	0.12364	-3.3892	6	PopA	Region_28_xpehh_PopC/PopA	LOC100286462	vav3b
29	34055496	34079483	3.4167	0.458765	-3.5515	6	PopA	Region_23_xpehh_PopD/PopA	LOC100286462	vav3b

## Sheet: Table S7. Genes Bayescan
Table S7. Genes identified by BayeScan using Atlantic salmon annotation (GCF_000233375.1).
Definition of columns:
(1) Chromosome in Atlantic salmon (2) Start of the region (First SNP position) (3) End of the region (Last SNP position)
(4) Maximum p-value in the region (5) Number of SNPs in the region (6) Pair of populations (7) Name of region (8) Gene Name in Atlantic salmon (9) Gene Name in zebra fish
CHR	START	END	-log(p-value)	N SNPS	POP	REGION Name	Gene Name Atlantic salmon	Gene Name Zebrafish
1	52068911	52137934	2.3665	2	PopA/PopD	Region_1_Bayescan_PopA-PopD	cj057	tmem254
1	52068911	52137934	2.3665	2	PopA/PopD	Region_1_Bayescan_PopA-PopD	LOC106605349	mxtx1
1	52068911	52137934	2.3665	2	PopA/PopD	Region_1_Bayescan_PopA-PopD	LOC106605075	CABZ01089777.1
1	52068911	52137934	2.3665	2	PopA/PopD	Region_1_Bayescan_PopA-PopD	LOC106605062	stk32a
1	73501235	73511986	1.7496	2	PopA/PopD	Region_2_Bayescan_PopA-PopD	LOC106608918	PARG
1	89242966	89243702	1.7852	2	PopA/PopC	Region_1_Bayescan_PopA-PopC	slc25a16	slc25a16
1	122051774	122097669	1.8125	3	PopA/PopC	Region_2_Bayescan_PopA-PopC	LOC106565083	atp8b5a
1	122051774	122097669	1.8125	3	PopA/PopC	Region_2_Bayescan_PopA-PopC	LOC106565090	UNC13B
1	134725849	134729776	1.8041	3	PopA/PopD	Region_4_Bayescan_PopA-PopD	LOC106567724	TNC (1 of many)
1	152911193	152927268	2.7212	3	PopA/PopC	Region_3_Bayescan_PopA-PopC	ralgps1	ralgps1
2	21743330	22285719	3.2218	4	PopA/PopC	Region_4_Bayescan_PopA-PopC	pmvk	pmvk
2	21743330	22285719	3.2218	4	PopA/PopC	Region_4_Bayescan_PopA-PopC	LOC106580504	dek
2	21743330	22285719	3.2218	4	PopA/PopC	Region_4_Bayescan_PopA-PopC	gbp	gbp
2	21743330	22285719	3.2218	4	PopA/PopC	Region_4_Bayescan_PopA-PopC	ccne2	ccne2
2	21743330	22285719	3.2218	4	PopA/PopC	Region_4_Bayescan_PopA-PopC	LOC106580438	decr1
2	21743330	22285719	3.2218	4	PopA/PopC	Region_4_Bayescan_PopA-PopC	LOC106580458	calb1
2	21743330	22285719	3.2218	4	PopA/PopC	Region_4_Bayescan_PopA-PopC	LOC106580462	TDP2 (1 of many)
2	21743330	22285719	3.2218	4	PopA/PopC	Region_4_Bayescan_PopA-PopC	LOC106580477	si:ch73-215d9.1
2	21743330	22285719	3.2218	4	PopA/PopC	Region_4_Bayescan_PopA-PopC	LOC106580557	KCNV1
2	21743330	22285719	3.2218	4	PopA/PopC	Region_4_Bayescan_PopA-PopC	LOC106581355	tp53inp1
2	21743330	22285719	3.2218	4	PopA/PopC	Region_4_Bayescan_PopA-PopC	LOC106581338	ndufaf6
2	21743330	22285719	3.2218	4	PopA/PopC	Region_4_Bayescan_PopA-PopC	LOC106580396	tpm3
2	21743330	22285719	3.2218	4	PopA/PopC	Region_4_Bayescan_PopA-PopC	LOC106580611	si:dkey-22o22.2
2	21743330	22285719	3.2218	4	PopA/PopC	Region_4_Bayescan_PopA-PopC	LOC106581330	plekhf2
2	24203593	24203644	3	2	PopA/PopC	Region_5_Bayescan_PopA-PopC	LOC106580670	pear1
2	27316859	27731651	3.1549	2	PopA/PopC	Region_6_Bayescan_PopA-PopC	LOC106582725	obscnb
2	27316859	27731651	3.1549	2	PopA/PopC	Region_6_Bayescan_PopA-PopC	LOC106582717	si:ch73-90p23.1
2	27316859	27731651	3.1549	2	PopA/PopC	Region_6_Bayescan_PopA-PopC	LOC106582803	si:dkeyp-97a10.2
2	27316859	27731651	3.1549	2	PopA/PopC	Region_6_Bayescan_PopA-PopC	LOC106582654	si:ch73-380l3.5
2	27316859	27731651	3.1549	2	PopA/PopC	Region_6_Bayescan_PopA-PopC	LOC106582677	etfb
2	27316859	27731651	3.1549	2	PopA/PopC	Region_6_Bayescan_PopA-PopC	LOC106582686	usf2
2	27316859	27731651	3.1549	2	PopA/PopC	Region_6_Bayescan_PopA-PopC	LOC106582709	CU855821.1
2	27316859	27731651	3.1549	2	PopA/PopC	Region_6_Bayescan_PopA-PopC	LOC106582751	si:dkeyp-97a10.3
2	27316859	27731651	3.1549	2	PopA/PopC	Region_6_Bayescan_PopA-PopC	LOC106582842	CR762469.1
2	27316859	27731651	3.1549	2	PopA/PopC	Region_6_Bayescan_PopA-PopC	LOC106582734	IGLON5
2	27316859	27731651	3.1549	2	PopA/PopC	Region_6_Bayescan_PopA-PopC	LOC106582774	si:dkeyp-97a10.1
2	29553721	29561059	1.7595	4	PopA/PopB	Region_2_Bayescan_PopA-PopB	LOC106583156	stk40
2	29553721	29561059	1.7595	4	PopA/PopB	Region_2_Bayescan_PopA-PopB	LOC106583166	OSCP1
2	30615327	30862901	1.9281	2	PopA/PopB	Region_3_Bayescan_PopA-PopB	LOC106583328	rabac1
2	30615327	30862901	1.9281	2	PopA/PopB	Region_3_Bayescan_PopA-PopB	LOC106584652	znf1030
2	30615327	30862901	1.9281	2	PopA/PopB	Region_3_Bayescan_PopA-PopB	LOC106583351	tpi1b
2	30615327	30862901	1.9281	2	PopA/PopB	Region_3_Bayescan_PopA-PopB	LOC106583301	si:ch211-206a7.2
2	30615327	30862901	1.9281	2	PopA/PopB	Region_3_Bayescan_PopA-PopB	LOC106583350	znf1041
2	30615327	30862901	1.9281	2	PopA/PopB	Region_3_Bayescan_PopA-PopB	LOC106583352	lpcat3
2	30615327	30862901	1.9281	2	PopA/PopB	Region_3_Bayescan_PopA-PopB	LOC106583316	atp1a3b
2	30394158	31352454	3.3979	5	PopA/PopC	Region_7_Bayescan_PopA-PopC	LOC106583263	yrdc
2	30394158	31352454	3.3979	5	PopA/PopC	Region_7_Bayescan_PopA-PopC	LOC106583306	cyp4t8
2	30394158	31352454	3.3979	5	PopA/PopC	Region_7_Bayescan_PopA-PopC	med18	med18
2	30394158	31352454	3.3979	5	PopA/PopC	Region_7_Bayescan_PopA-PopC	LOC106583328	rabac1
2	30394158	31352454	3.3979	5	PopA/PopC	Region_7_Bayescan_PopA-PopC	LOC106584652	znf1030
2	30394158	31352454	3.3979	5	PopA/PopC	Region_7_Bayescan_PopA-PopC	LOC106583351	tpi1b
2	30394158	31352454	3.3979	5	PopA/PopC	Region_7_Bayescan_PopA-PopC	LOC106583400	gnb3a
2	30394158	31352454	3.3979	5	PopA/PopC	Region_7_Bayescan_PopA-PopC	LOC106583419	p3h3
2	30394158	31352454	3.3979	5	PopA/PopC	Region_7_Bayescan_PopA-PopC	LOC100136446	si:ch73-86n18.1
2	30394158	31352454	3.3979	5	PopA/PopC	Region_7_Bayescan_PopA-PopC	LOC106583440	FP085428.1
2	30394158	31352454	3.3979	5	PopA/PopC	Region_7_Bayescan_PopA-PopC	LOC106584656	tmem222b
2	30394158	31352454	3.3979	5	PopA/PopC	Region_7_Bayescan_PopA-PopC	LOC106584664	tpbga
2	30394158	31352454	3.3979	5	PopA/PopC	Region_7_Bayescan_PopA-PopC	LOC106583484	kdf1a
2	30394158	31352454	3.3979	5	PopA/PopC	Region_7_Bayescan_PopA-PopC	LOC106583490	zgc:195170
2	30394158	31352454	3.3979	5	PopA/PopC	Region_7_Bayescan_PopA-PopC	LOC106583242	inpp5b
2	30394158	31352454	3.3979	5	PopA/PopC	Region_7_Bayescan_PopA-PopC	LOC106583256	MANEAL
2	30394158	31352454	3.3979	5	PopA/PopC	Region_7_Bayescan_PopA-PopC	LOC106583270	LIN28A (1 of many)
2	30394158	31352454	3.3979	5	PopA/PopC	Region_7_Bayescan_PopA-PopC	LOC106581738	mecr
2	30394158	31352454	3.3979	5	PopA/PopC	Region_7_Bayescan_PopA-PopC	smpdl3b	smpdl3b
2	30394158	31352454	3.3979	5	PopA/PopC	Region_7_Bayescan_PopA-PopC	themis2	themis2
2	30394158	31352454	3.3979	5	PopA/PopC	Region_7_Bayescan_PopA-PopC	ppp1r8	ppp1r8a
2	30394158	31352454	3.3979	5	PopA/PopC	Region_7_Bayescan_PopA-PopC	LOC106583301	si:ch211-206a7.2
2	30394158	31352454	3.3979	5	PopA/PopC	Region_7_Bayescan_PopA-PopC	LOC106583350	znf1041
2	30394158	31352454	3.3979	5	PopA/PopC	Region_7_Bayescan_PopA-PopC	LOC106583352	lpcat3
2	30394158	31352454	3.3979	5	PopA/PopC	Region_7_Bayescan_PopA-PopC	LOC106583354	clstn3
2	30394158	31352454	3.3979	5	PopA/PopC	Region_7_Bayescan_PopA-PopC	LOC106583355	pex5
2	30394158	31352454	3.3979	5	PopA/PopC	Region_7_Bayescan_PopA-PopC	LOC106583425	usp5
2	30394158	31352454	3.3979	5	PopA/PopC	Region_7_Bayescan_PopA-PopC	LOC100169853	si:ch73-296e2.3
2	30394158	31352454	3.3979	5	PopA/PopC	Region_7_Bayescan_PopA-PopC	LOC100136502	cd4-1
2	30394158	31352454	3.3979	5	PopA/PopC	Region_7_Bayescan_PopA-PopC	csn7a	cops7a
2	30394158	31352454	3.3979	5	PopA/PopC	Region_7_Bayescan_PopA-PopC	LOC106583450	pdia6
2	30394158	31352454	3.3979	5	PopA/PopC	Region_7_Bayescan_PopA-PopC	cep85	cep85
2	30394158	31352454	3.3979	5	PopA/PopC	Region_7_Bayescan_PopA-PopC	LOC106583467	wdtc1
2	30394158	31352454	3.3979	5	PopA/PopC	Region_7_Bayescan_PopA-PopC	nr0b2	nr0b2a
2	30394158	31352454	3.3979	5	PopA/PopC	Region_7_Bayescan_PopA-PopC	rpa2	rpa2
2	30394158	31352454	3.3979	5	PopA/PopC	Region_7_Bayescan_PopA-PopC	LOC106583316	atp1a3b
2	30394158	31352454	3.3979	5	PopA/PopC	Region_7_Bayescan_PopA-PopC	LOC106583386	si:ch211-69g19.2
2	30394158	31352454	3.3979	5	PopA/PopC	Region_7_Bayescan_PopA-PopC	LOC106583495	znf407
2	30394158	31352454	3.3979	5	PopA/PopC	Region_7_Bayescan_PopA-PopC	LOC106583245	CABZ01041223.1
2	48416445	48567681	2.8239	3	PopA/PopB	Region_4_Bayescan_PopA-PopB	LOC106587077	pik3r5
2	48416445	48567681	2.8239	3	PopA/PopB	Region_4_Bayescan_PopA-PopB	LOC106587067	PIK3R6 (1 of many)
2	48416445	48567681	2.8239	3	PopA/PopB	Region_4_Bayescan_PopA-PopB	LOC106587088	ntn1a
2	48416445	48567681	2.8239	3	PopA/PopB	Region_4_Bayescan_PopA-PopB	LOC106587058	zgc:158654
2	48416445	48567681	2.8239	3	PopA/PopB	Region_4_Bayescan_PopA-PopB	LOC106587011	myh10
2	48547607	48567681	2.4685	2	PopA/PopC	Region_8_Bayescan_PopA-PopC	LOC106587058	zgc:158654
2	48547607	48567681	2.4685	2	PopA/PopC	Region_8_Bayescan_PopA-PopC	LOC106587011	myh10
2	52533041	53054467	2.3279	3	PopA/PopC	Region_9_Bayescan_PopA-PopC	cp063	fopnl
2	52533041	53054467	2.3279	3	PopA/PopC	Region_9_Bayescan_PopA-PopC	LOC106588978	emp1
2	52533041	53054467	2.3279	3	PopA/PopC	Region_9_Bayescan_PopA-PopC	LOC106588995	CABZ01051901.1
2	52533041	53054467	2.3279	3	PopA/PopC	Region_9_Bayescan_PopA-PopC	LOC106589013	rbfox2
2	52533041	53054467	2.3279	3	PopA/PopC	Region_9_Bayescan_PopA-PopC	LOC106588940	ttc3
2	52533041	53054467	2.3279	3	PopA/PopC	Region_9_Bayescan_PopA-PopC	LOC106589049	bglapl
2	52533041	53054467	2.3279	3	PopA/PopC	Region_9_Bayescan_PopA-PopC	LOC106588948	nog2
2	52533041	53054467	2.3279	3	PopA/PopC	Region_9_Bayescan_PopA-PopC	LOC106588920	abcc6a
2	52533041	53054467	2.3279	3	PopA/PopC	Region_9_Bayescan_PopA-PopC	LOC106588930	grin2bb
2	52533041	53054467	2.3279	3	PopA/PopC	Region_9_Bayescan_PopA-PopC	LOC106588965	si:ch211-243a20.4
2	52533041	53054467	2.3279	3	PopA/PopC	Region_9_Bayescan_PopA-PopC	erp27	p4hb
2	52533041	53054467	2.3279	3	PopA/PopC	Region_9_Bayescan_PopA-PopC	LOC106589018	tom1l2
2	52533041	53054467	2.3279	3	PopA/PopC	Region_9_Bayescan_PopA-PopC	LOC106589036	MPV17L
2	52533041	53054467	2.3279	3	PopA/PopC	Region_9_Bayescan_PopA-PopC	LOC106589040	bcl2l11
2	52533041	53054467	2.3279	3	PopA/PopC	Region_9_Bayescan_PopA-PopC	LOC106588898	xylt1
2	52533041	53054467	2.3279	3	PopA/PopC	Region_9_Bayescan_PopA-PopC	LOC106589006	rbfox3b
2	69206072	69622942	4	2	PopA/PopC	Region_10_Bayescan_PopA-PopC	LOC106594553	zgc:113886
2	69206072	69622942	4	2	PopA/PopC	Region_10_Bayescan_PopA-PopC	LOC106594586	elna
2	69206072	69622942	4	2	PopA/PopC	Region_10_Bayescan_PopA-PopC	LOC106594579	mad1l1
2	69206072	69622942	4	2	PopA/PopC	Region_10_Bayescan_PopA-PopC	LOC106594599	rbm34
2	69206072	69622942	4	2	PopA/PopC	Region_10_Bayescan_PopA-PopC	LOC106594622	CABZ01111915.1
2	69206072	69622942	4	2	PopA/PopC	Region_10_Bayescan_PopA-PopC	LOC106594648	vav2
2	69206072	69622942	4	2	PopA/PopC	Region_10_Bayescan_PopA-PopC	rbbp6	rbbp6
2	69206072	69622942	4	2	PopA/PopC	Region_10_Bayescan_PopA-PopC	LOC106594520	prkcbb
2	69206072	69622942	4	2	PopA/PopC	Region_10_Bayescan_PopA-PopC	LOC106594613	pin1
2	69206072	69622942	4	2	PopA/PopC	Region_10_Bayescan_PopA-PopC	LOC106594488	cacng3b
3	1316421	1317893	3.3979	3	PopA/PopD	Region_5_Bayescan_PopA-PopD	asb17	asb13a.1
3	31874883	32217703	2.2441	2	PopA/PopB	Region_5_Bayescan_PopA-PopB	LOC106599921	si:ch73-119o17.1
3	31874883	32217703	2.2441	2	PopA/PopB	Region_5_Bayescan_PopA-PopB	LOC106599880	snap47
3	31874883	32217703	2.2441	2	PopA/PopB	Region_5_Bayescan_PopA-PopB	LOC106599876	jmjd4
3	31874883	32217703	2.2441	2	PopA/PopB	Region_5_Bayescan_PopA-PopB	LOC106599656	AL928808.1
3	31874883	32217703	2.2441	2	PopA/PopB	Region_5_Bayescan_PopA-PopB	LOC106599887	cyp8b1
3	31874883	32217703	2.2441	2	PopA/PopB	Region_5_Bayescan_PopA-PopB	LOC106599874	wnt9a
3	31874883	32217703	2.2441	2	PopA/PopB	Region_5_Bayescan_PopA-PopB	LOC106599884	cx47.1
3	31874883	32217703	2.2441	2	PopA/PopB	Region_5_Bayescan_PopA-PopB	ccdc13	ccdc13
5	11553116	11556394	3.0458	2	PopA/PopB	Region_8_Bayescan_PopA-PopB	LOC106604302	stag2b
5	27202709	27316820	2.1308	4	PopA/PopC	Region_11_Bayescan_PopA-PopC	LOC106604569	ppp1r3aa
5	27202709	27316820	2.1308	4	PopA/PopC	Region_11_Bayescan_PopA-PopC	LOC106604568	mgat4b
5	47250892	47494177	2.7212	8	PopA/PopB	Region_9_Bayescan_PopA-PopB	sybu	sybu
5	52915411	53613743	3.3979	5	PopA/PopC	Region_13_Bayescan_PopA-PopC	LOC106605183	CU469384.1
5	52915411	53613743	3.3979	5	PopA/PopC	Region_13_Bayescan_PopA-PopC	LOC106605153	hmgn2
5	52915411	53613743	3.3979	5	PopA/PopC	Region_13_Bayescan_PopA-PopC	hepc1	hamp
5	52915411	53613743	3.3979	5	PopA/PopC	Region_13_Bayescan_PopA-PopC	vsig10l	vsig10l
5	52915411	53613743	3.3979	5	PopA/PopC	Region_13_Bayescan_PopA-PopC	LOC106605003	si:ch211-231m23.4
5	52915411	53613743	3.3979	5	PopA/PopC	Region_13_Bayescan_PopA-PopC	LOC106605005	si:dkey-211g8.6
5	52915411	53613743	3.3979	5	PopA/PopC	Region_13_Bayescan_PopA-PopC	LOC106605163	si:dkey-118k5.3
5	52915411	53613743	3.3979	5	PopA/PopC	Region_13_Bayescan_PopA-PopC	LOC106605187	si:dkey-238d18.5
5	52915411	53613743	3.3979	5	PopA/PopC	Region_13_Bayescan_PopA-PopC	LOC106605166	ethe1
5	52915411	53613743	3.3979	5	PopA/PopC	Region_13_Bayescan_PopA-PopC	LOC106605152	dhdds
5	52915411	53613743	3.3979	5	PopA/PopC	Region_13_Bayescan_PopA-PopC	LOC106605149	ago01
5	52915411	53613743	3.3979	5	PopA/PopC	Region_13_Bayescan_PopA-PopC	LOC106605161	lim2.5
5	52915411	53613743	3.3979	5	PopA/PopC	Region_13_Bayescan_PopA-PopC	LOC106605162	si:ch211-1f22.14
5	52915411	53613743	3.3979	5	PopA/PopC	Region_13_Bayescan_PopA-PopC	LOC106605006	si:ch73-177h5.2
5	52915411	53613743	3.3979	5	PopA/PopC	Region_13_Bayescan_PopA-PopC	LOC106605164	xrcc1
5	52915411	53613743	3.3979	5	PopA/PopC	Region_13_Bayescan_PopA-PopC	LOC106605167	phldb1a
5	52915411	53613743	3.3979	5	PopA/PopC	Region_13_Bayescan_PopA-PopC	LOC106605154	supt4h1
5	55110390	55114338	2.4089	2	PopA/PopB	Region_10_Bayescan_PopA-PopB	LOC106605268	znf385d
5	54546929	56028493	2.8539	9	PopA/PopC	Region_14_Bayescan_PopA-PopC	LOC106605206	arl4aa
5	54546929	56028493	2.8539	9	PopA/PopC	Region_14_Bayescan_PopA-PopC	LOC106605204	dcn
5	54546929	56028493	2.8539	9	PopA/PopC	Region_14_Bayescan_PopA-PopC	LOC106605203	vps13a
5	54546929	56028493	2.8539	9	PopA/PopC	Region_14_Bayescan_PopA-PopC	LOC106605201	vwde
5	54546929	56028493	2.8539	9	PopA/PopC	Region_14_Bayescan_PopA-PopC	LOC106605199	si:dkey-222h21.7
5	54546929	56028493	2.8539	9	PopA/PopC	Region_14_Bayescan_PopA-PopC	LOC106605243	tmem176l.2
5	54546929	56028493	2.8539	9	PopA/PopC	Region_14_Bayescan_PopA-PopC	LOC106605242	ubqln4
5	54546929	56028493	2.8539	9	PopA/PopC	Region_14_Bayescan_PopA-PopC	LOC106605258	nxph1
5	54546929	56028493	2.8539	9	PopA/PopC	Region_14_Bayescan_PopA-PopC	ica69	ICA1
5	54546929	56028493	2.8539	9	PopA/PopC	Region_14_Bayescan_PopA-PopC	LOC106605261	mios
5	54546929	56028493	2.8539	9	PopA/PopC	Region_14_Bayescan_PopA-PopC	LOC106605379	col28a1b
5	54546929	56028493	2.8539	9	PopA/PopC	Region_14_Bayescan_PopA-PopC	LOC106605263	tac1
5	54546929	56028493	2.8539	9	PopA/PopC	Region_14_Bayescan_PopA-PopC	LOC106605262	sept7b
5	54546929	56028493	2.8539	9	PopA/PopC	Region_14_Bayescan_PopA-PopC	nek10	nek10
5	54546929	56028493	2.8539	9	PopA/PopC	Region_14_Bayescan_PopA-PopC	LOC100136378	nr1d2b
5	54546929	56028493	2.8539	9	PopA/PopC	Region_14_Bayescan_PopA-PopC	pp2d1	phlpp1
5	54546929	56028493	2.8539	9	PopA/PopC	Region_14_Bayescan_PopA-PopC	rab5a	rab5ab
5	54546929	56028493	2.8539	9	PopA/PopC	Region_14_Bayescan_PopA-PopC	efhb	efhb
5	54546929	56028493	2.8539	9	PopA/PopC	Region_14_Bayescan_PopA-PopC	LOC106605273	CRISP3
5	54546929	56028493	2.8539	9	PopA/PopC	Region_14_Bayescan_PopA-PopC	LOC106605250	si:zfos-367g9.1
5	54546929	56028493	2.8539	9	PopA/PopC	Region_14_Bayescan_PopA-PopC	LOC106605276	notchl
5	54546929	56028493	2.8539	9	PopA/PopC	Region_14_Bayescan_PopA-PopC	LOC106605277	gpsm1b
5	54546929	56028493	2.8539	9	PopA/PopC	Region_14_Bayescan_PopA-PopC	LOC106605251	phf1
5	54546929	56028493	2.8539	9	PopA/PopC	Region_14_Bayescan_PopA-PopC	LOC106605286	KCNT1 (1 of many)
5	54546929	56028493	2.8539	9	PopA/PopC	Region_14_Bayescan_PopA-PopC	LOC106605288	si:ch211-271d10.2
5	54546929	56028493	2.8539	9	PopA/PopC	Region_14_Bayescan_PopA-PopC	rbm8a	rbm8a
5	54546929	56028493	2.8539	9	PopA/PopC	Region_14_Bayescan_PopA-PopC	etv1	etv1
5	54546929	56028493	2.8539	9	PopA/PopC	Region_14_Bayescan_PopA-PopC	LOC106605205	si:dkey-30e9.6
5	54546929	56028493	2.8539	9	PopA/PopC	Region_14_Bayescan_PopA-PopC	vwde	VWDE
5	54546929	56028493	2.8539	9	PopA/PopC	Region_14_Bayescan_PopA-PopC	thsd7a	thsd7aa
5	54546929	56028493	2.8539	9	PopA/PopC	Region_14_Bayescan_PopA-PopC	LOC106605257	thsd7aa
5	54546929	56028493	2.8539	9	PopA/PopC	Region_14_Bayescan_PopA-PopC	LOC106605259	glcci1
5	54546929	56028493	2.8539	9	PopA/PopC	Region_14_Bayescan_PopA-PopC	LOC106605378	col28a1a
5	54546929	56028493	2.8539	9	PopA/PopC	Region_14_Bayescan_PopA-PopC	LOC106605265	rarga
5	54546929	56028493	2.8539	9	PopA/PopC	Region_14_Bayescan_PopA-PopC	LOC106605266	ube2e2
5	54546929	56028493	2.8539	9	PopA/PopC	Region_14_Bayescan_PopA-PopC	LOC106605268	znf385d
5	54546929	56028493	2.8539	9	PopA/PopC	Region_14_Bayescan_PopA-PopC	LOC106605270	SATB1
5	54546929	56028493	2.8539	9	PopA/PopC	Region_14_Bayescan_PopA-PopC	LOC106605274	FQ976914.1
5	54546929	56028493	2.8539	9	PopA/PopC	Region_14_Bayescan_PopA-PopC	tap1	tap1
5	54546929	56028493	2.8539	9	PopA/PopC	Region_14_Bayescan_PopA-PopC	pbx2	pbx2
5	54546929	56028493	2.8539	9	PopA/PopC	Region_14_Bayescan_PopA-PopC	LOC106605280	dnase2
5	54546929	56028493	2.8539	9	PopA/PopC	Region_14_Bayescan_PopA-PopC	LOC106605278	rgl2
5	54546929	56028493	2.8539	9	PopA/PopC	Region_14_Bayescan_PopA-PopC	LOC106605282	smg5
5	54546929	56028493	2.8539	9	PopA/PopC	Region_14_Bayescan_PopA-PopC	LOC106605285	paqr6
5	54546929	56028493	2.8539	9	PopA/PopC	Region_14_Bayescan_PopA-PopC	LOC106605284	ntrk1
5	54546929	56028493	2.8539	9	PopA/PopC	Region_14_Bayescan_PopA-PopC	LOC106605287	afp4
5	54546929	56028493	2.8539	9	PopA/PopC	Region_14_Bayescan_PopA-PopC	LOC106605289	otud7b
5	54546929	56028493	2.8539	9	PopA/PopC	Region_14_Bayescan_PopA-PopC	LOC106605292	sv2a
5	54546929	56028493	2.8539	9	PopA/PopC	Region_14_Bayescan_PopA-PopC	tmem106b	tmem106bb
5	54546929	56028493	2.8539	9	PopA/PopC	Region_14_Bayescan_PopA-PopC	LOC106605271	PLCL2
5	54546929	56028493	2.8539	9	PopA/PopC	Region_14_Bayescan_PopA-PopC	LOC106605281	syngap1b
5	54546929	56028493	2.8539	9	PopA/PopC	Region_14_Bayescan_PopA-PopC	LOC106605290	mtmr11
5	54546929	56028493	2.8539	9	PopA/PopC	Region_14_Bayescan_PopA-PopC	LOC106605275	brd2a
5	56609057	56905166	1.752	2	PopA/PopC	Region_15_Bayescan_PopA-PopC	LOC106605321	hapln2
5	56609057	56905166	1.752	2	PopA/PopC	Region_15_Bayescan_PopA-PopC	cl026	rrnad1
5	56609057	56905166	1.752	2	PopA/PopC	Region_15_Bayescan_PopA-PopC	LOC106605324	s100a1
5	56609057	56905166	1.752	2	PopA/PopC	Region_15_Bayescan_PopA-PopC	LOC106605328	ctss2.1
5	56609057	56905166	1.752	2	PopA/PopC	Region_15_Bayescan_PopA-PopC	LOC106605319	rhbg
5	56609057	56905166	1.752	2	PopA/PopC	Region_15_Bayescan_PopA-PopC	LOC106605323	isg20l2
5	56609057	56905166	1.752	2	PopA/PopC	Region_15_Bayescan_PopA-PopC	LOC106605325	tlr18
5	56609057	56905166	1.752	2	PopA/PopC	Region_15_Bayescan_PopA-PopC	LOC106605326	si:ch211-113g11.6
5	56609057	56905166	1.752	2	PopA/PopC	Region_15_Bayescan_PopA-PopC	LOC106605327	lingo4b
5	56609057	56905166	1.752	2	PopA/PopC	Region_15_Bayescan_PopA-PopC	catk	ctsk
5	56609057	56905166	1.752	2	PopA/PopC	Region_15_Bayescan_PopA-PopC	LOC106605320	bcan
5	56609057	56905166	1.752	2	PopA/PopC	Region_15_Bayescan_PopA-PopC	LOC106605329	onecutl
5	59616884	59678559	3.3979	4	PopA/PopC	Region_16_Bayescan_PopA-PopC	LOC106605435	nudt17
5	59616884	59678559	3.3979	4	PopA/PopC	Region_16_Bayescan_PopA-PopC	LOC106605434	nitr5
5	59616884	59678559	3.3979	4	PopA/PopC	Region_16_Bayescan_PopA-PopC	LOC106605432	taar1b
5	59616884	59678559	3.3979	4	PopA/PopC	Region_16_Bayescan_PopA-PopC	LOC106605436	si:dkeyp-92c9.4
5	59616884	59678559	3.3979	4	PopA/PopC	Region_16_Bayescan_PopA-PopC	LOC106605431	thbs3a
5	59616884	59678559	3.3979	4	PopA/PopC	Region_16_Bayescan_PopA-PopC	mtx1	mtx1a
6	67199423	67203484	1.7033	2	PopA/PopD	Region_6_Bayescan_PopA-PopD	gtf2h5	gtf2h5
6	67199423	67203484	1.7033	2	PopA/PopD	Region_6_Bayescan_PopA-PopD	serac1	serac1
7	36912681	36929503	2.3979	2	PopA/PopC	Region_17_Bayescan_PopA-PopC	LOC106609184	plekha5
9	4536926	4590569	3.699	4	PopA/PopD	Region_7_Bayescan_PopA-PopD	LOC106610617	ptger2a
9	18794619	18799776	1.5436	2	PopA/PopD	Region_8_Bayescan_PopA-PopD	LOC106610885	mfsd2ab
9	22080850	22146356	2.8861	9	PopA/PopD	Region_9_Bayescan_PopA-PopD	vash1	VASH1
9	22080850	22146356	2.8861	9	PopA/PopD	Region_9_Bayescan_PopA-PopD	LOC106611098	OLFM4 (1 of many)
9	22080850	22146356	2.8861	9	PopA/PopD	Region_9_Bayescan_PopA-PopD	LOC106611054	rps6kl1
9	22080850	22146356	2.8861	9	PopA/PopD	Region_9_Bayescan_PopA-PopD	LOC106611059	AREL1
9	22080850	22146356	2.8861	9	PopA/PopD	Region_9_Bayescan_PopA-PopD	LOC106611060	fcf1
9	22080850	22146356	2.8861	9	PopA/PopD	Region_9_Bayescan_PopA-PopD	LOC106611057	angel1
9	22080850	22146356	2.8861	9	PopA/PopD	Region_9_Bayescan_PopA-PopD	dlst	dlst
9	22080850	22146356	2.8861	9	PopA/PopD	Region_9_Bayescan_PopA-PopD	prox2	prox2
9	22192894	22527645	4	4	PopA/PopB	Region_14_Bayescan_PopA-PopB	LOC106611051	esrrb
9	22192894	22527645	4	4	PopA/PopB	Region_14_Bayescan_PopA-PopB	gpatch2l	GPATCH2
9	22192894	22527645	4	4	PopA/PopB	Region_14_Bayescan_PopA-PopB	tgfb3	tgfb3
9	22192894	22527645	4	4	PopA/PopB	Region_14_Bayescan_PopA-PopB	ift43	stard13a
9	23972231	24455029	2.1367	2	PopA/PopD	Region_10_Bayescan_PopA-PopD	LOC106611012	TMEM179 (1 of many)
9	23972231	24455029	2.1367	2	PopA/PopD	Region_10_Bayescan_PopA-PopD	LOC106611089	arhgef18b
9	23972231	24455029	2.1367	2	PopA/PopD	Region_10_Bayescan_PopA-PopD	LOC106611009	CABZ01071407.1
9	23972231	24455029	2.1367	2	PopA/PopD	Region_10_Bayescan_PopA-PopD	LOC106611010	atxn3
9	23972231	24455029	2.1367	2	PopA/PopD	Region_10_Bayescan_PopA-PopD	LOC106611008	SERPINA10
9	23972231	24455029	2.1367	2	PopA/PopD	Region_10_Bayescan_PopA-PopD	LOC106611004	foxp1a
9	23972231	24455029	2.1367	2	PopA/PopD	Region_10_Bayescan_PopA-PopD	LOC106610999	ubr7
9	23972231	24455029	2.1367	2	PopA/PopD	Region_10_Bayescan_PopA-PopD	itpk1	itpk1b
9	23972231	24455029	2.1367	2	PopA/PopD	Region_10_Bayescan_PopA-PopD	LOC106610995	hspa4l
9	23972231	24455029	2.1367	2	PopA/PopD	Region_10_Bayescan_PopA-PopD	LOC106610993	mrpl35
9	23972231	24455029	2.1367	2	PopA/PopD	Region_10_Bayescan_PopA-PopD	LOC106610990	si:dkey-21a6.5
9	23972231	24455029	2.1367	2	PopA/PopD	Region_10_Bayescan_PopA-PopD	LOC106611011	si:dkey-206p8.1
9	23972231	24455029	2.1367	2	PopA/PopD	Region_10_Bayescan_PopA-PopD	ddx24	ddx24
9	23972231	24455029	2.1367	2	PopA/PopD	Region_10_Bayescan_PopA-PopD	LOC106611005	si:ch1073-416d2.4
9	23972231	24455029	2.1367	2	PopA/PopD	Region_10_Bayescan_PopA-PopD	LOC106611002	PRIMA1
9	23972231	24455029	2.1367	2	PopA/PopD	Region_10_Bayescan_PopA-PopD	LOC106611001	CABZ01052815.1
9	23972231	24455029	2.1367	2	PopA/PopD	Region_10_Bayescan_PopA-PopD	LOC106611000	CABZ01066926.1
9	23972231	24455029	2.1367	2	PopA/PopD	Region_10_Bayescan_PopA-PopD	LOC106610994	chmp3
9	23972231	24455029	2.1367	2	PopA/PopD	Region_10_Bayescan_PopA-PopD	LOC106610991	reep1
9	23972231	24455029	2.1367	2	PopA/PopD	Region_10_Bayescan_PopA-PopD	LOC106610992	rnf4
9	23972231	24455029	2.1367	2	PopA/PopD	Region_10_Bayescan_PopA-PopD	LOC106610998	btbd7
9	23972231	24455029	2.1367	2	PopA/PopD	Region_10_Bayescan_PopA-PopD	LOC106610996	plk4
9	60183795	60583442	2.4437	2	PopA/PopD	Region_11_Bayescan_PopA-PopD	LOC106611649	cox18
9	60183795	60583442	2.4437	2	PopA/PopD	Region_11_Bayescan_PopA-PopD	LOC106611654	trim69
9	60183795	60583442	2.4437	2	PopA/PopD	Region_11_Bayescan_PopA-PopD	rpb2	polr2b
9	60183795	60583442	2.4437	2	PopA/PopD	Region_11_Bayescan_PopA-PopD	igfbprp1	igfbp7
9	60183795	60583442	2.4437	2	PopA/PopD	Region_11_Bayescan_PopA-PopD	LOC106611648	cpxm1b
9	60183795	60583442	2.4437	2	PopA/PopD	Region_11_Bayescan_PopA-PopD	LOC106611652	si:dkeyp-121d2.7
9	60183795	60583442	2.4437	2	PopA/PopD	Region_11_Bayescan_PopA-PopD	LOC106611672	cabp2a
9	60183795	60583442	2.4437	2	PopA/PopD	Region_11_Bayescan_PopA-PopD	LOC106611650	ebf3a
9	64357948	64488425	2.6383	3	PopA/PopC	Region_20_Bayescan_PopA-PopC	LOC106611730	fgf13a
9	64563443	64692119	1.9957	2	PopA/PopB	Region_16_Bayescan_PopA-PopB	LOC106611728	zic6
9	64563443	64692119	1.9957	2	PopA/PopB	Region_16_Bayescan_PopA-PopB	LOC106611725	gpr101
9	64563443	64692119	1.9957	2	PopA/PopB	Region_16_Bayescan_PopA-PopB	LOC106611726	tns3.2
9	72495845	72512684	2	2	PopA/PopD	Region_12_Bayescan_PopA-PopD	LOC106611991	si:ch211-11p18.6
9	72495845	72512684	2	2	PopA/PopD	Region_12_Bayescan_PopA-PopD	LOC106611989	zgc:66433
9	84229138	85051608	3.699	6	PopA/PopD	Region_13_Bayescan_PopA-PopD	LOC106612245	ppp2cb
9	84229138	85051608	3.699	6	PopA/PopD	Region_13_Bayescan_PopA-PopD	LOC106612246	atp5o
9	84229138	85051608	3.699	6	PopA/PopD	Region_13_Bayescan_PopA-PopD	LOC106612243	slu7
9	84229138	85051608	3.699	6	PopA/PopD	Region_13_Bayescan_PopA-PopD	c1qtnf2	c1qtnf2
9	84229138	85051608	3.699	6	PopA/PopD	Region_13_Bayescan_PopA-PopD	tmed9	tmed9
9	84229138	85051608	3.699	6	PopA/PopD	Region_13_Bayescan_PopA-PopD	LOC106612238	b4galt7
9	84229138	85051608	3.699	6	PopA/PopD	Region_13_Bayescan_PopA-PopD	LOC106612250	rab11fip2
9	84229138	85051608	3.699	6	PopA/PopD	Region_13_Bayescan_PopA-PopD	LOC106612249	atp7a
9	84229138	85051608	3.699	6	PopA/PopD	Region_13_Bayescan_PopA-PopD	sfxn1	sfxn1
9	84229138	85051608	3.699	6	PopA/PopD	Region_13_Bayescan_PopA-PopD	LOC106612244	nsd1a
9	84229138	85051608	3.699	6	PopA/PopD	Region_13_Bayescan_PopA-PopD	LOC106612241	ccnjl
9	84229138	85051608	3.699	6	PopA/PopD	Region_13_Bayescan_PopA-PopD	LOC106612240	lman2
9	84229138	85051608	3.699	6	PopA/PopD	Region_13_Bayescan_PopA-PopD	LOC106612237	noto
9	84229138	85051608	3.699	6	PopA/PopD	Region_13_Bayescan_PopA-PopD	LOC106612236	emx3
9	84229138	85051608	3.699	6	PopA/PopD	Region_13_Bayescan_PopA-PopD	ccdc69	FO082779.1
9	84229138	85051608	3.699	6	PopA/PopD	Region_13_Bayescan_PopA-PopD	LOC106612251	slc25a48
9	84229138	85051608	3.699	6	PopA/PopD	Region_13_Bayescan_PopA-PopD	g3bp1	g3bp1
9	84229138	85051608	3.699	6	PopA/PopD	Region_13_Bayescan_PopA-PopD	LOC106612255	sparc
9	84229138	85051608	3.699	6	PopA/PopD	Region_13_Bayescan_PopA-PopD	glra1	glra1
9	102940589	102953990	1.7932	2	PopA/PopD	Region_14_Bayescan_PopA-PopD	LOC106612655	myo1cb
9	117607867	117719031	2.1427	2	PopA/PopB	Region_17_Bayescan_PopA-PopB	LOC106612970	CLMP
10	15228069	15234414	1.9136	2	PopA/PopD	Region_17_Bayescan_PopA-PopD	LOC106613638	klhl26
10	16795702	16992521	1.7077	2	PopA/PopD	Region_18_Bayescan_PopA-PopD	LOC106613690	fam32a
10	16795702	16992521	1.7077	2	PopA/PopD	Region_18_Bayescan_PopA-PopD	LOC106613687	malt2
10	16795702	16992521	1.7077	2	PopA/PopD	Region_18_Bayescan_PopA-PopD	LOC106613999	si:ch1073-396h14.1
10	16795702	16992521	1.7077	2	PopA/PopD	Region_18_Bayescan_PopA-PopD	LOC106613688	ap1m1
10	16795702	16992521	1.7077	2	PopA/PopD	Region_18_Bayescan_PopA-PopD	LOC106613691	mrpl54
10	16795702	16992521	1.7077	2	PopA/PopD	Region_18_Bayescan_PopA-PopD	LOC106613692	safb
10	16795702	16992521	1.7077	2	PopA/PopD	Region_18_Bayescan_PopA-PopD	LOC106613694	CABZ01090041.1
10	24766674	24786798	1.6757	2	PopA/PopC	Region_22_Bayescan_PopA-PopC	LOC106613892	agbl4
10	24766674	24797068	2.3372	5	PopA/PopB	Region_18_Bayescan_PopA-PopB	LOC106613892	agbl4
10	36930040	36941999	1.6696	4	PopA/PopB	Region_19_Bayescan_PopA-PopB	ttr	ttr
10	65050248	65162710	1.7721	2	PopA/PopD	Region_19_Bayescan_PopA-PopD	LOC106560749	GRAMD2
10	65050248	65162710	1.7721	2	PopA/PopD	Region_19_Bayescan_PopA-PopD	LOC106560750	znf609a
10	97002960	97012314	2.5229	2	PopA/PopB	Region_20_Bayescan_PopA-PopB	LOC106561384	PRMT8 (1 of many)
11	76156405	76168022	1.7122	2	PopA/PopB	Region_21_Bayescan_PopA-PopB	LOC106563451	SIPA1
11	76971988	77026405	2.3279	7	PopA/PopD	Region_20_Bayescan_PopA-PopD	LOC106563540	her7
11	76971988	77026405	2.3279	7	PopA/PopD	Region_20_Bayescan_PopA-PopD	LOC106563430	pak1
12	22021952	22046739	1.8041	2	PopA/PopB	Region_22_Bayescan_PopA-PopB	LOC106564724	pkn1a
12	29561084	29567026	1.6021	2	PopA/PopD	Region_21_Bayescan_PopA-PopD	LOC106564787	hnrnpl2
12	59880301	59909232	1.8761	3	PopA/PopD	Region_23_Bayescan_PopA-PopD	LOC106565652	celsr1b
13	25691366	25715347	4	2	PopA/PopC	Region_24_Bayescan_PopA-PopC	LOC106566857	spen
13	36720360	36743020	2.5686	2	PopA/PopC	Region_25_Bayescan_PopA-PopC	LOC106567112	src
14	24497350	24572542	2.0458	2	PopA/PopB	Region_23_Bayescan_PopA-PopB	LOC106569241	dlgap1a
14	28094905	28343120	3.0458	4	PopA/PopD	Region_25_Bayescan_PopA-PopD	LOC106569170	dsc2l
14	28094905	28343120	3.0458	4	PopA/PopD	Region_25_Bayescan_PopA-PopD	LOC106569169	dsg2l
14	30357141	30357473	1.9101	3	PopA/PopC	Region_26_Bayescan_PopA-PopC	LOC106569124	SNTG1
14	48921551	48931687	2.4685	3	PopA/PopB	Region_24_Bayescan_PopA-PopB	LOC106569797	scn12aa
15	40970611	41061674	2.3768	7	PopA/PopB	Region_25_Bayescan_PopA-PopB	gbp7	gbp2
15	40970611	41061674	2.3768	7	PopA/PopB	Region_25_Bayescan_PopA-PopB	LOC106571734	si:dkey-177p2.18
15	40970611	41061674	2.3768	7	PopA/PopB	Region_25_Bayescan_PopA-PopB	LOC106571722	sel1l
15	57937935	57986781	2.7696	5	PopA/PopD	Region_26_Bayescan_PopA-PopD	LOC106571865	magi1b
15	86418806	86424916	2.1024	2	PopA/PopB	Region_26_Bayescan_PopA-PopB	LOC106572641	PLEKHG5 (1 of many)
18	5444940	5450839	1.6234	3	PopA/PopD	Region_27_Bayescan_PopA-PopD	LOC106576844	kcnip2
18	5952068	6224175	2.2147	3	PopA/PopD	Region_28_Bayescan_PopA-PopD	atoh7	atoh7
18	5952068	6224175	2.2147	3	PopA/PopD	Region_28_Bayescan_PopA-PopD	LOC106576834	CACUL1
18	5952068	6224175	2.2147	3	PopA/PopD	Region_28_Bayescan_PopA-PopD	mypn	MYPN
18	5952068	6224175	2.2147	3	PopA/PopD	Region_28_Bayescan_PopA-PopD	LOC106576826	tial1
18	5952068	6224175	2.2147	3	PopA/PopD	Region_28_Bayescan_PopA-PopD	bag3	bag3
18	5952068	6224175	2.2147	3	PopA/PopD	Region_28_Bayescan_PopA-PopD	LOC106576825	inpp5f
18	5952068	6224175	2.2147	3	PopA/PopD	Region_28_Bayescan_PopA-PopD	mcmbp	mcmbp
18	5952068	6224175	2.2147	3	PopA/PopD	Region_28_Bayescan_PopA-PopD	LOC106576824	sec23ip
18	5952068	6224175	2.2147	3	PopA/PopD	Region_28_Bayescan_PopA-PopD	cgat2	csgalnact2
18	5952068	6224175	2.2147	3	PopA/PopD	Region_28_Bayescan_PopA-PopD	LOC106576822	si:dkey-192p21.6
18	5952068	6224175	2.2147	3	PopA/PopD	Region_28_Bayescan_PopA-PopD	pkd2l1	pkd2l1
18	5952068	6224175	2.2147	3	PopA/PopD	Region_28_Bayescan_PopA-PopD	LOC106576823	ret
18	8060058	8557229	1.8097	2	PopA/PopD	Region_29_Bayescan_PopA-PopD	LOC106576919	tecpr2
18	8060058	8557229	1.8097	2	PopA/PopD	Region_29_Bayescan_PopA-PopD	LOC106576783	rbp5
18	8060058	8557229	1.8097	2	PopA/PopD	Region_29_Bayescan_PopA-PopD	LOC106576782	fbln2
18	8060058	8557229	1.8097	2	PopA/PopD	Region_29_Bayescan_PopA-PopD	LOC106576785	vox
18	8060058	8557229	1.8097	2	PopA/PopD	Region_29_Bayescan_PopA-PopD	LOC106576779	gabrz
18	8060058	8557229	1.8097	2	PopA/PopD	Region_29_Bayescan_PopA-PopD	LOC106576778	CU633832.1
18	8060058	8557229	1.8097	2	PopA/PopD	Region_29_Bayescan_PopA-PopD	LOC106576784	KNDC1
18	8060058	8557229	1.8097	2	PopA/PopD	Region_29_Bayescan_PopA-PopD	LOC106576780	adgra2
18	16716818	16751940	1.7167	2	PopA/PopD	Region_30_Bayescan_PopA-PopD	LOC106577074	rims1a
18	64503159	64648197	3	2	PopA/PopD	Region_31_Bayescan_PopA-PopD	LOC106578040	rps4x
18	64503159	64648197	3	2	PopA/PopD	Region_31_Bayescan_PopA-PopD	LOC106578041	htr2cl1
20	17158525	17477234	3.699	10	PopA/PopD	Region_32_Bayescan_PopA-PopD	LOC106579997	man1b1b
20	17158525	17477234	3.699	10	PopA/PopD	Region_32_Bayescan_PopA-PopD	LOC106580007	si:dkey-61l1.4
20	17158525	17477234	3.699	10	PopA/PopD	Region_32_Bayescan_PopA-PopD	LOC106579992	notch1b
20	17158525	17477234	3.699	10	PopA/PopD	Region_32_Bayescan_PopA-PopD	LOC106580012	si:ch211-196i2.1
20	17158525	17477234	3.699	10	PopA/PopD	Region_32_Bayescan_PopA-PopD	LOC106580003	si:dkey-61l1.4
20	17158525	17477234	3.699	10	PopA/PopD	Region_32_Bayescan_PopA-PopD	LOC106579993	cacna1ba
22	6758070	7019937	1.7077	2	PopA/PopB	Region_27_Bayescan_PopA-PopB	LOC106582692	znf1106
22	6758070	7019937	1.7077	2	PopA/PopB	Region_27_Bayescan_PopA-PopB	LOC106582695	si:ch73-193c12.2
22	6758070	7019937	1.7077	2	PopA/PopB	Region_27_Bayescan_PopA-PopB	LOC106582691	CR769782.2
22	6758070	7019937	1.7077	2	PopA/PopB	Region_27_Bayescan_PopA-PopB	LOC106582696	il17rd
22	6758070	7019937	1.7077	2	PopA/PopB	Region_27_Bayescan_PopA-PopB	LOC106582694	arhgef3
24	13505802	13558984	1.719	5	PopA/PopC	Region_28_Bayescan_PopA-PopC	LOC106585069	prnprs3
24	13505802	13558984	1.719	5	PopA/PopC	Region_28_Bayescan_PopA-PopC	LOC106585066	si:ch211-127m7.2
24	13505802	13558984	1.719	5	PopA/PopC	Region_28_Bayescan_PopA-PopC	LOC106585068	letm2
24	13505802	13558984	1.719	5	PopA/PopC	Region_28_Bayescan_PopA-PopC	LOC106585067	zgc:171965
24	13505802	13558984	1.719	5	PopA/PopC	Region_28_Bayescan_PopA-PopC	rasf2	rassf2a
24	24381898	24529083	2.0915	6	PopA/PopB	Region_28_Bayescan_PopA-PopB	LOC106585309	myl2b
24	24381898	24529083	2.0915	6	PopA/PopB	Region_28_Bayescan_PopA-PopB	ppp1cc	PPP1CC
24	24381898	24529083	2.0915	6	PopA/PopB	Region_28_Bayescan_PopA-PopB	LOC106585478	mtmr3
24	24381898	24529083	2.0915	6	PopA/PopB	Region_28_Bayescan_PopA-PopB	LOC106585474	cux2b
25	22716335	22760611	2.8861	6	PopA/PopD	Region_33_Bayescan_PopA-PopD	LOC106586425	si:dkey-219c10.4
25	22716335	22760611	2.8861	6	PopA/PopD	Region_33_Bayescan_PopA-PopD	LOC106586426	clasp1a
25	32866484	33056775	2.1427	2	PopA/PopD	Region_34_Bayescan_PopA-PopD	LOC106586559	nqo1
25	32866484	33056775	2.1427	2	PopA/PopD	Region_34_Bayescan_PopA-PopD	LOC106586569	zp3a.2
25	32866484	33056775	2.1427	2	PopA/PopD	Region_34_Bayescan_PopA-PopD	LOC106586626	nhlh2
25	32866484	33056775	2.1427	2	PopA/PopD	Region_34_Bayescan_PopA-PopD	LOC106586625	ackr3a
25	32866484	33056775	2.1427	2	PopA/PopD	Region_34_Bayescan_PopA-PopD	LOC106586627	vangl1
25	32866484	33056775	2.1427	2	PopA/PopD	Region_34_Bayescan_PopA-PopD	LOC106586624	igsf3
25	32866484	33056775	2.1427	2	PopA/PopD	Region_34_Bayescan_PopA-PopD	rpe	rpe
25	38351034	38355710	3.5229	2	PopA/PopD	Region_35_Bayescan_PopA-PopD	LOC106586730	atp11a
29	11533873	11584218	1.618	3	PopA/PopB	Region_29_Bayescan_PopA-PopB	malrd1	malrd1
29	23862321	23866053	2.699	2	PopA/PopD	Region_37_Bayescan_PopA-PopD	LOC106590387	kmt2ca
29	23852604	24289616	2.8861	12	PopA/PopC	Region_29_Bayescan_PopA-PopC	LOC106590386	CR388166.1
29	23852604	24289616	2.8861	12	PopA/PopC	Region_29_Bayescan_PopA-PopC	LOC106590387	kmt2ca
29	23820153	24379023	3.301	10	PopA/PopB	Region_30_Bayescan_PopA-PopB	LOC106590386	CR388166.1
29	23820153	24379023	3.301	10	PopA/PopB	Region_30_Bayescan_PopA-PopB	LOC106590387	kmt2ca
29	25107616	25137079	2.7212	6	PopA/PopB	Region_31_Bayescan_PopA-PopB	cpa6	cpa6
29	25107616	25137079	2.7212	6	PopA/PopB	Region_31_Bayescan_PopA-PopB	LOC106590401	arfgef1
29	29512586	29536346	2.6576	3	PopA/PopD	Region_38_Bayescan_PopA-PopD	LOC106590559	sar1b
